# Supplementary material for: Influence of pressure on a dysprosocenium single-molecule magnet
Source: Chem Commun (Camb). 2023 Feb 6;59(18):2656–9. doi: 10.1039/d2cc06722f (PMC9972519; doi:10.1039/d2cc06722f)
Supplement: CC-059-D2CC06722F-s002 [file CC-059-D2CC06722F-s002.cif]

# Electronic Supplementary Material (ESI) for Chemical Communications.
# This journal is © The Royal Society of Chemistry 2023

####################################################################### 
# 
# This file contains crystal structure data downloaded from the 
# Cambridge Structural Database (CSD) hosted by the Cambridge 
# Crystallographic Data Centre (CCDC).
# 
# Full information about CCDC data access policies and citation 
# guidelines are available at http://www.ccdc.cam.ac.uk/access/V1 
# 
# Audit and citation data items may have been added by the CCDC. 
# Please retain this information to preserve the provenance of 
# this file and to allow appropriate attribution of the data. 
# 
#######################################################################

data_dy60_hp0
_database_code_depnum_ccdc_archive 'CCDC 2046705'
loop_
_audit_author_name
_audit_author_address
'Andreas M. Thiel'
;Aarhus University, Department of Chemistry
Denmark
;
_audit_update_record             
;
2022-10-30 deposited with the CCDC.	2023-02-13 downloaded from the CCDC.
;
_audit_creation_date             2020-02-26
_audit_creation_method           
;
Olex2 1.2
(compiled 2018.05.29 svn.r3508 for OlexSys, GUI svn.r5506)
;
_shelx_SHELXL_version_number     2018/3
_chemical_name_common            ?
_chemical_name_systematic        ?
_chemical_formula_moiety         'C34 H58 Dy, B C24 F20'
_chemical_formula_sum            'C58 H58 B Dy F20'
_chemical_formula_weight         1308.35
_chemical_melting_point          ?
_chemical_oxdiff_formula         C58H58BDyF20
loop_
_atom_type_symbol
_atom_type_description
_atom_type_scat_dispersion_real
_atom_type_scat_dispersion_imag
_atom_type_scat_source
C C 0.0033 0.0016 'International Tables Vol C Tables 4.2.6.8 and 6.1.1.4'
H H 0.0000 0.0000 'International Tables Vol C Tables 4.2.6.8 and 6.1.1.4'
B B 0.0013 0.0007 'International Tables Vol C Tables 4.2.6.8 and 6.1.1.4'
Dy Dy -0.1892 4.4098 'International Tables Vol C Tables 4.2.6.8 and 6.1.1.4'
F F 0.0171 0.0103 'International Tables Vol C Tables 4.2.6.8 and 6.1.1.4'

_shelx_space_group_comment       
;
The symmetry employed for this shelxl refinement is uniquely defined
by the following loop, which should always be used as a source of
symmetry information in preference to the above space-group names.
They are only intended as comments.
;
_space_group_crystal_system      triclinic
_space_group_IT_number           2
_space_group_name_H-M_alt        'P -1'
_space_group_name_Hall           '-P 1'
loop_
_space_group_symop_operation_xyz
'x, y, z'
'-x, -y, -z'

_cell_length_a                   11.6278(3)
_cell_length_b                   12.6173(5)
_cell_length_c                   20.3029(7)
_cell_angle_alpha                107.031(3)
_cell_angle_beta                 96.387(3)
_cell_angle_gamma                99.377(3)
_cell_volume                     2769.81(18)
_cell_formula_units_Z            2
_cell_measurement_reflns_used    8547
_cell_measurement_temperature    100
_cell_measurement_theta_max      27.2720
_cell_measurement_theta_min      1.7250
_shelx_estimated_absorpt_T_max   0.931
_shelx_estimated_absorpt_T_min   0.731
_exptl_absorpt_coefficient_mu    1.454
_exptl_absorpt_correction_T_max  1.00000
_exptl_absorpt_correction_T_min  0.75583
_exptl_absorpt_correction_type   multi-scan
_exptl_absorpt_process_details   
;
CrysAlisPro 1.171.39.46 (Rigaku Oxford Diffraction, 2018)
Empirical absorption correction using spherical harmonics,
 implemented in SCALE3 ABSPACK scaling algorithm.
;
_exptl_absorpt_special_details   ?
_exptl_crystal_colour            'clear yellow'
_exptl_crystal_colour_lustre     clear
_exptl_crystal_colour_modifier   ?
_exptl_crystal_colour_primary    yellow
_exptl_crystal_density_diffrn    1.569
_exptl_crystal_density_meas      ?
_exptl_crystal_density_method    ?
_exptl_crystal_description       irregular
_exptl_crystal_F_000             1314
_exptl_crystal_preparation       ?
_exptl_crystal_size_max          0.23
_exptl_crystal_size_mid          0.16
_exptl_crystal_size_min          0.05
_exptl_transmission_factor_max   ?
_exptl_transmission_factor_min   ?
_diffrn_ambient_pressure         0
_diffrn_reflns_av_R_equivalents  0.0502
_diffrn_reflns_av_unetI/netI     0.0616
_diffrn_reflns_Laue_measured_fraction_full 1.000
_diffrn_reflns_Laue_measured_fraction_max 1.000
_diffrn_reflns_limit_h_max       14
_diffrn_reflns_limit_h_min       -14
_diffrn_reflns_limit_k_max       14
_diffrn_reflns_limit_k_min       -15
_diffrn_reflns_limit_l_max       24
_diffrn_reflns_limit_l_min       -24
_diffrn_reflns_number            27269
_diffrn_reflns_point_group_measured_fraction_full 1.000
_diffrn_reflns_point_group_measured_fraction_max 1.000
_diffrn_reflns_theta_full        25.242
_diffrn_reflns_theta_max         25.349
_diffrn_reflns_theta_min         1.716
_diffrn_ambient_environment      N~2~
_diffrn_ambient_temperature      100
_diffrn_detector                 'CCD plate'
_diffrn_detector_area_resol_mean 10.3590
_diffrn_detector_type            Atlas
_diffrn_measured_fraction_theta_full 1.000
_diffrn_measured_fraction_theta_max 1.000
_diffrn_measurement_details      
;
List of Runs (angles in degrees, time in seconds):

  # Type    Start    End  Width  t~exp~   \w     \q     \k     \f   Frames
#--------------------------------------------------------------------------
  1  \w     44.00  69.00   1.00   30.00    --   22.61-157.00-132.00   25
  2  \w     21.00  46.00   1.00   30.00    --   22.61-119.00  23.00   25
  3  \w     56.00 109.00   1.00   30.00    --   22.61 157.00 -96.00   53
  4  \w    -94.00 -60.00   1.00   30.00    --  -23.39-157.00-132.00   34
  5  \w    -93.00 -68.00   1.00   30.00    --  -23.39 157.00 -96.00   25
  6  \w    -57.00 -30.00   1.00   30.00    --  -23.39 119.00 108.00   27
  7  \w     88.00 128.00   1.00   30.00    --   22.61  77.00-120.00   40
  8  \w     82.00 128.00   1.00   30.00    --   22.61  77.00-150.00   46
  9  \w    -26.00  41.00   1.00   30.00    --   22.61  77.00  60.00   67
 10  \w     82.00 128.00   1.00   30.00    --   22.61  77.00  90.00   46
 11  \w    -25.00  42.00   1.00   30.00    --   22.61  77.00 -60.00   67
 12  \w   -131.00 -93.00   1.00   30.00    --  -23.39 -77.00-120.00   38
 13  \w   -128.00 -82.00   1.00   30.00    --  -23.39 -77.00  30.00   46
 14  \w      8.00  33.00   1.00   30.00    --  -23.39 -99.00 120.00   25
 15  \w   -131.00-102.00   1.00   30.00    --  -23.39 -77.00  60.00   29
 16  \w    -12.00  29.00   1.00   30.00    --  -23.39 -99.00  30.00   41
 17  \w   -130.00 -82.00   1.00   30.00    --  -23.39 -77.00  90.00   48
;
_diffrn_measurement_device       'four-circle diffractometer'
_diffrn_measurement_device_type  'SuperNova, Single source at offset/far, Atlas'
_diffrn_measurement_method       '\w scans'
_diffrn_orient_matrix_type       
'CrysAlisPro convention (1999,Acta A55,543-557)'
_diffrn_orient_matrix_UB_11      0.0514630000
_diffrn_orient_matrix_UB_12      0.0428399000
_diffrn_orient_matrix_UB_13      0.0157040000
_diffrn_orient_matrix_UB_21      -0.0075283000
_diffrn_orient_matrix_UB_22      -0.0049516000
_diffrn_orient_matrix_UB_23      0.0332411000
_diffrn_orient_matrix_UB_31      0.0350585000
_diffrn_orient_matrix_UB_32      -0.0418317000
_diffrn_orient_matrix_UB_33      -0.0047393000
_diffrn_radiation_monochromator  mirror
_diffrn_radiation_probe          x-ray
_diffrn_radiation_type           MoK\a
_diffrn_radiation_wavelength     0.71073
_diffrn_source                   'micro-focus sealed X-ray tube'
_diffrn_source_type              'SuperNova (Mo) X-ray Source'
_reflns_Friedel_coverage         0.000
_reflns_Friedel_fraction_full    .
_reflns_Friedel_fraction_max     .
_reflns_number_gt                8367
_reflns_number_total             10122
_reflns_odcompleteness_completeness 99.96
_reflns_odcompleteness_iscentric 1
_reflns_odcompleteness_theta     26.32
_reflns_special_details          
;
 Reflections were merged by SHELXL according to the crystal
 class for the calculation of statistics and refinement.
 
 _reflns_Friedel_fraction is defined as the number of unique
 Friedel pairs measured divided by the number that would be
 possible theoretically, ignoring centric projections and
 systematic absences.
;
_reflns_threshold_expression     'I > 2\s(I)'
_computing_cell_refinement       'CrysAlisPro 1.171.39.46 (Rigaku OD, 2018)'
_computing_data_collection       'CrysAlisPro 1.171.39.46 (Rigaku OD, 2018)'
_computing_data_reduction        'CrysAlisPro 1.171.39.46 (Rigaku OD, 2018)'
_computing_molecular_graphics    'Olex2 (Dolomanov et al., 2009)'
_computing_publication_material  'Olex2 (Dolomanov et al., 2009)'
_computing_structure_refinement  'ShelXL (Sheldrick, 2015)'
_computing_structure_solution    'ShelXT (Sheldrick, 2015)'
_refine_diff_density_max         1.228
_refine_diff_density_min         -0.757
_refine_diff_density_rms         0.097
_refine_ls_extinction_coef       .
_refine_ls_extinction_method     none
_refine_ls_goodness_of_fit_ref   1.045
_refine_ls_hydrogen_treatment    constr
_refine_ls_matrix_type           full
_refine_ls_number_parameters     739
_refine_ls_number_reflns         10122
_refine_ls_number_restraints     0
_refine_ls_R_factor_all          0.0547
_refine_ls_R_factor_gt           0.0402
_refine_ls_restrained_S_all      1.045
_refine_ls_shift/su_max          0.002
_refine_ls_shift/su_mean         0.000
_refine_ls_structure_factor_coef Fsqd
_refine_ls_weighting_details     
'w=1/[\s^2^(Fo^2^)+(0.0347P)^2^+2.6137P] where P=(Fo^2^+2Fc^2^)/3'
_refine_ls_weighting_scheme      calc
_refine_ls_wR_factor_gt          0.0859
_refine_ls_wR_factor_ref         0.0944
_refine_special_details          ?
_olex2_refinement_description    
;
1. Fixed Uiso
 At 1.2 times of:
  All C(H) groups
 At 1.5 times of:
  All C(H,H,H) groups
2.a Aromatic/amide H refined with riding coordinates:
 C3(H3), C5(H5), C20(H20), C22(H22)
2.b Idealised Me refined as rotating group:
 C7(H7A,H7B,H7C), C8(H8A,H8B,H8C), C9(H9A,H9B,H9C), C11(H11A,H11B,H11C),
 C12(H12A,H12B,H12C), C13(H13A,H13B,H13C), C15(H15A,H15B,H15C), C16(H16A,H16B,
 H16C), C17(H17A,H17B,H17C), C24(H24A,H24B,H24C), C25(H25A,H25B,H25C), C26(H26A,
 H26B,H26C), C28(H28A,H28B,H28C), C29(H29A,H29B,H29C), C30(H30A,H30B,H30C),
 C32(H32A,H32B,H32C), C33(H33A,H33B,H33C), C34(H34A,H34B,H34C)
;
_atom_sites_solution_hydrogens   geom
_atom_sites_solution_primary     dual
_atom_sites_solution_secondary   ?
loop_
_atom_site_label
_atom_site_type_symbol
_atom_site_fract_x
_atom_site_fract_y
_atom_site_fract_z
_atom_site_U_iso_or_equiv
_atom_site_adp_type
_atom_site_occupancy
_atom_site_site_symmetry_order
_atom_site_calc_flag
_atom_site_refinement_flags_posn
_atom_site_refinement_flags_adp
_atom_site_refinement_flags_occupancy
_atom_site_disorder_assembly
_atom_site_disorder_group
Dy1 Dy 0.67750(2) 0.84875(2) 0.72177(2) 0.02602(7) Uani 1 1 d . . . . .
C1 C 0.5563(3) 1.0011(4) 0.7219(2) 0.0244(9) Uani 1 1 d . . . . .
C2 C 0.4968(3) 0.9331(3) 0.7592(2) 0.0235(9) Uani 1 1 d . . . . .
C3 C 0.4456(3) 0.8274(4) 0.7085(2) 0.0289(10) Uani 1 1 d . . . . .
H3 H 0.401745 0.766760 0.718048 0.035 Uiso 1 1 calc R . . . .
C4 C 0.4693(3) 0.8254(4) 0.6416(2) 0.0354(12) Uani 1 1 d . . . . .
C5 C 0.5382(3) 0.9315(4) 0.6506(2) 0.0342(11) Uani 1 1 d . . . . .
H5 H 0.568267 0.953881 0.615019 0.041 Uiso 1 1 calc R . . . .
C6 C 0.6457(4) 1.1166(4) 0.7482(3) 0.0381(12) Uani 1 1 d . . . . .
C7 C 0.7647(4) 1.0951(4) 0.7795(3) 0.0431(13) Uani 1 1 d . . . . .
H7A H 0.792810 1.041836 0.743842 0.065 Uiso 1 1 calc GR . . . .
H7B H 0.752688 1.065104 0.817072 0.065 Uiso 1 1 calc GR . . . .
H7C H 0.821945 1.165118 0.796787 0.065 Uiso 1 1 calc GR . . . .
C8 C 0.6060(4) 1.2112(4) 0.8008(3) 0.0465(14) Uani 1 1 d . . . . .
H8A H 0.530596 1.220577 0.781376 0.070 Uiso 1 1 calc GR . . . .
H8B H 0.663032 1.280615 0.811424 0.070 Uiso 1 1 calc GR . . . .
H8C H 0.599200 1.192114 0.842852 0.070 Uiso 1 1 calc GR . . . .
C9 C 0.6715(4) 1.1598(5) 0.6873(3) 0.0634(18) Uani 1 1 d . . . . .
H9A H 0.700964 1.104195 0.653788 0.095 Uiso 1 1 calc GR . . . .
H9B H 0.729730 1.229190 0.704412 0.095 Uiso 1 1 calc GR . . . .
H9C H 0.600166 1.173068 0.665353 0.095 Uiso 1 1 calc GR . . . .
C10 C 0.4693(4) 0.9607(3) 0.8345(2) 0.0268(9) Uani 1 1 d . . . . .
C11 C 0.5787(4) 1.0088(4) 0.8917(2) 0.0359(11) Uani 1 1 d . . . . .
H11A H 0.629637 0.955282 0.886541 0.054 Uiso 1 1 calc GR . . . .
H11B H 0.554776 1.023079 0.936742 0.054 Uiso 1 1 calc GR . . . .
H11C H 0.620247 1.078358 0.887743 0.054 Uiso 1 1 calc GR . . . .
C12 C 0.4055(4) 0.8528(4) 0.8459(3) 0.0397(12) Uani 1 1 d . . . . .
H12A H 0.330328 0.825304 0.815484 0.059 Uiso 1 1 calc GR . . . .
H12B H 0.393597 0.869439 0.893625 0.059 Uiso 1 1 calc GR . . . .
H12C H 0.452638 0.796084 0.835763 0.059 Uiso 1 1 calc GR . . . .
C13 C 0.3813(4) 1.0410(4) 0.8427(2) 0.0316(10) Uani 1 1 d . . . . .
H13A H 0.418145 1.111658 0.837995 0.047 Uiso 1 1 calc GR . . . .
H13B H 0.358426 1.054262 0.887935 0.047 Uiso 1 1 calc GR . . . .
H13C H 0.312522 1.007109 0.807178 0.047 Uiso 1 1 calc GR . . . .
C14 C 0.4067(4) 0.7361(5) 0.5733(3) 0.064(2) Uani 1 1 d . . . . .
C15 C 0.4323(7) 0.6217(7) 0.5699(5) 0.154(5) Uani 1 1 d . . . . .
H15A H 0.516285 0.627110 0.578270 0.230 Uiso 1 1 calc GR . . . .
H15B H 0.399267 0.568653 0.524515 0.230 Uiso 1 1 calc GR . . . .
H15C H 0.397684 0.596334 0.604848 0.230 Uiso 1 1 calc GR . . . .
C16 C 0.4420(5) 0.7698(9) 0.5113(3) 0.139(5) Uani 1 1 d . . . . .
H16A H 0.417477 0.838983 0.511692 0.208 Uiso 1 1 calc GR . . . .
H16B H 0.404509 0.710986 0.468752 0.208 Uiso 1 1 calc GR . . . .
H16C H 0.526288 0.780596 0.514217 0.208 Uiso 1 1 calc GR . . . .
C17 C 0.2744(4) 0.7325(5) 0.5689(3) 0.0536(16) Uani 1 1 d . . . . .
H17A H 0.247847 0.713139 0.607777 0.080 Uiso 1 1 calc GR . . . .
H17B H 0.232950 0.676665 0.526054 0.080 Uiso 1 1 calc GR . . . .
H17C H 0.258980 0.805430 0.569990 0.080 Uiso 1 1 calc GR . . . .
C18 C 0.7979(3) 0.6961(4) 0.7204(2) 0.0258(9) Uani 1 1 d . . . . .
C19 C 0.8804(3) 0.8023(3) 0.7531(2) 0.0233(9) Uani 1 1 d . . . . .
C20 C 0.8978(3) 0.8518(4) 0.6998(2) 0.0325(11) Uani 1 1 d . . . . .
H20 H 0.947045 0.921460 0.706761 0.039 Uiso 1 1 calc R . . . .
C21 C 0.8319(4) 0.7833(5) 0.6358(2) 0.0403(13) Uani 1 1 d . . . . .
C22 C 0.7690(4) 0.6872(4) 0.6483(2) 0.0368(11) Uani 1 1 d . . . . .
H22 H 0.716619 0.627213 0.614648 0.044 Uiso 1 1 calc R . . . .
C23 C 0.7263(4) 0.6120(4) 0.7497(3) 0.0365(11) Uani 1 1 d . . . . .
C24 C 0.6265(4) 0.6652(4) 0.7806(3) 0.0370(11) Uani 1 1 d . . . . .
H24A H 0.574045 0.675691 0.744084 0.055 Uiso 1 1 calc GR . . . .
H24B H 0.659771 0.737204 0.815325 0.055 Uiso 1 1 calc GR . . . .
H24C H 0.583366 0.616030 0.801640 0.055 Uiso 1 1 calc GR . . . .
C25 C 0.7996(4) 0.5762(4) 0.8047(3) 0.0426(13) Uani 1 1 d . . . . .
H25A H 0.864143 0.546947 0.785605 0.064 Uiso 1 1 calc GR . . . .
H25B H 0.750162 0.518764 0.817032 0.064 Uiso 1 1 calc GR . . . .
H25C H 0.829942 0.640739 0.845561 0.064 Uiso 1 1 calc GR . . . .
C26 C 0.6664(4) 0.5014(4) 0.6919(3) 0.0560(16) Uani 1 1 d . . . . .
H26A H 0.613127 0.517391 0.658107 0.084 Uiso 1 1 calc GR . . . .
H26B H 0.623023 0.450723 0.711942 0.084 Uiso 1 1 calc GR . . . .
H26C H 0.725454 0.466772 0.669418 0.084 Uiso 1 1 calc GR . . . .
C27 C 0.9534(3) 0.8570(3) 0.8276(2) 0.0260(9) Uani 1 1 d . . . . .
C28 C 0.8766(4) 0.8750(4) 0.8851(2) 0.0338(11) Uani 1 1 d . . . . .
H28A H 0.822232 0.921348 0.877031 0.051 Uiso 1 1 calc GR . . . .
H28B H 0.926264 0.912004 0.929812 0.051 Uiso 1 1 calc GR . . . .
H28C H 0.833256 0.803084 0.884545 0.051 Uiso 1 1 calc GR . . . .
C29 C 1.0259(4) 0.9754(4) 0.8354(3) 0.0425(13) Uani 1 1 d . . . . .
H29A H 1.078622 0.968363 0.801928 0.064 Uiso 1 1 calc GR . . . .
H29B H 1.070906 1.008112 0.881761 0.064 Uiso 1 1 calc GR . . . .
H29C H 0.973214 1.023223 0.827452 0.064 Uiso 1 1 calc GR . . . .
C30 C 1.0443(4) 0.7856(4) 0.8389(2) 0.0296(10) Uani 1 1 d . . . . .
H30A H 1.003823 0.711263 0.835910 0.044 Uiso 1 1 calc GR . . . .
H30B H 1.092362 0.821170 0.884181 0.044 Uiso 1 1 calc GR . . . .
H30C H 1.093595 0.779746 0.803586 0.044 Uiso 1 1 calc GR . . . .
C31 C 0.8485(4) 0.7960(6) 0.5644(3) 0.064(2) Uani 1 1 d . . . . .
C32 C 0.8192(7) 0.9048(8) 0.5586(4) 0.117(4) Uani 1 1 d . . . . .
H32A H 0.738683 0.906077 0.564581 0.175 Uiso 1 1 calc GR . . . .
H32B H 0.829418 0.910411 0.513330 0.175 Uiso 1 1 calc GR . . . .
H32C H 0.870862 0.967618 0.594060 0.175 Uiso 1 1 calc GR . . . .
C33 C 0.7717(5) 0.6955(8) 0.5048(3) 0.112(4) Uani 1 1 d . . . . .
H33A H 0.800585 0.627884 0.503327 0.168 Uiso 1 1 calc GR . . . .
H33B H 0.775059 0.709960 0.461133 0.168 Uiso 1 1 calc GR . . . .
H33C H 0.691311 0.685702 0.512742 0.168 Uiso 1 1 calc GR . . . .
C34 C 0.9783(4) 0.7942(6) 0.5572(3) 0.0576(17) Uani 1 1 d . . . . .
H34A H 1.028518 0.858416 0.592417 0.086 Uiso 1 1 calc GR . . . .
H34B H 0.990528 0.797315 0.511798 0.086 Uiso 1 1 calc GR . . . .
H34C H 0.996941 0.725778 0.563045 0.086 Uiso 1 1 calc GR . . . .
F1 F 0.7780(2) 0.38806(19) 0.23757(13) 0.0326(6) Uani 1 1 d . . . . .
F2 F 0.9166(2) 0.3491(2) 0.33606(14) 0.0398(6) Uani 1 1 d . . . . .
F3 F 1.1000(2) 0.5136(2) 0.42031(13) 0.0392(6) Uani 1 1 d . . . . .
F4 F 1.1478(2) 0.7177(2) 0.39689(13) 0.0390(6) Uani 1 1 d . . . . .
F5 F 1.0151(2) 0.75636(19) 0.29375(13) 0.0327(6) Uani 1 1 d . . . . .
F6 F 0.8541(2) 0.87045(19) 0.23942(13) 0.0344(6) Uani 1 1 d . . . . .
F7 F 0.7702(2) 1.0102(2) 0.33711(14) 0.0420(7) Uani 1 1 d . . . . .
F8 F 0.6229(2) 0.9288(2) 0.41558(13) 0.0433(7) Uani 1 1 d . . . . .
F9 F 0.5557(2) 0.7000(2) 0.38687(13) 0.0406(7) Uani 1 1 d . . . . .
F10 F 0.6374(2) 0.5579(2) 0.28751(13) 0.0342(6) Uani 1 1 d . . . . .
F11 F 1.0566(2) 0.5995(2) 0.16837(12) 0.0334(6) Uani 1 1 d . . . . .
F12 F 1.1422(2) 0.6620(3) 0.06713(16) 0.0539(8) Uani 1 1 d . . . . .
F13 F 1.0162(3) 0.7611(3) -0.01090(16) 0.0582(9) Uani 1 1 d . . . . .
F14 F 0.7972(2) 0.7927(2) 0.01422(13) 0.0396(6) Uani 1 1 d . . . . .
F15 F 0.7049(2) 0.7245(2) 0.11326(12) 0.0309(6) Uani 1 1 d . . . . .
F16 F 0.5340(2) 0.5853(2) 0.16300(13) 0.0332(6) Uani 1 1 d . . . . .
F17 F 0.3941(2) 0.4157(2) 0.06235(15) 0.0485(7) Uani 1 1 d . . . . .
F18 F 0.4804(2) 0.2359(2) -0.01186(15) 0.0521(8) Uani 1 1 d . . . . .
F19 F 0.7143(2) 0.2348(2) 0.01653(13) 0.0383(6) Uani 1 1 d . . . . .
F20 F 0.8596(2) 0.40865(19) 0.11488(12) 0.0307(6) Uani 1 1 d . . . . .
C35 C 0.8910(3) 0.5734(3) 0.2584(2) 0.0247(9) Uani 1 1 d . . . . .
C36 C 0.8712(3) 0.4732(3) 0.2740(2) 0.0253(9) Uani 1 1 d . . . . .
C37 C 0.9407(4) 0.4504(4) 0.3260(2) 0.0287(10) Uani 1 1 d . . . . .
C38 C 1.0335(4) 0.5327(4) 0.3682(2) 0.0294(10) Uani 1 1 d . . . . .
C39 C 1.0567(3) 0.6352(4) 0.3558(2) 0.0278(10) Uani 1 1 d . . . . .
C40 C 0.9874(3) 0.6529(3) 0.3027(2) 0.0256(9) Uani 1 1 d . . . . .
C41 C 0.7475(3) 0.7056(3) 0.2564(2) 0.0267(9) Uani 1 1 d . . . . .
C42 C 0.7781(3) 0.8228(3) 0.2732(2) 0.0252(9) Uani 1 1 d . . . . .
C43 C 0.7360(4) 0.8974(4) 0.3246(2) 0.0321(10) Uani 1 1 d . . . . .
C44 C 0.6620(4) 0.8578(4) 0.3636(2) 0.0321(11) Uani 1 1 d . . . . .
C45 C 0.6286(3) 0.7419(4) 0.3491(2) 0.0301(10) Uani 1 1 d . . . . .
C46 C 0.6718(3) 0.6705(4) 0.2972(2) 0.0273(10) Uani 1 1 d . . . . .
C47 C 0.8755(4) 0.6610(3) 0.1474(2) 0.0248(9) Uani 1 1 d . . . . .
C48 C 0.9861(4) 0.6473(4) 0.1320(2) 0.0305(10) Uani 1 1 d . . . . .
C49 C 1.0335(4) 0.6787(4) 0.0795(2) 0.0360(11) Uani 1 1 d . . . . .
C50 C 0.9702(4) 0.7277(4) 0.0394(2) 0.0395(12) Uani 1 1 d . . . . .
C51 C 0.8598(4) 0.7430(4) 0.0527(2) 0.0323(10) Uani 1 1 d . . . . .
C52 C 0.8155(4) 0.7093(3) 0.1044(2) 0.0270(9) Uani 1 1 d . . . . .
C53 C 0.7054(3) 0.5052(3) 0.1462(2) 0.0258(9) Uani 1 1 d . . . . .
C54 C 0.5862(4) 0.5009(3) 0.1287(2) 0.0297(10) Uani 1 1 d . . . . .
C55 C 0.5106(4) 0.4139(4) 0.0762(2) 0.0341(11) Uani 1 1 d . . . . .
C56 C 0.5530(4) 0.3238(4) 0.0381(2) 0.0366(11) Uani 1 1 d . . . . .
C57 C 0.6710(4) 0.3231(4) 0.0529(2) 0.0314(10) Uani 1 1 d . . . . .
C58 C 0.7431(4) 0.4135(4) 0.1046(2) 0.0285(10) Uani 1 1 d . . . . .
B1 B 0.8053(4) 0.6115(4) 0.2022(3) 0.0248(10) Uani 1 1 d . . . . .

loop_
_atom_site_aniso_label
_atom_site_aniso_U_11
_atom_site_aniso_U_22
_atom_site_aniso_U_33
_atom_site_aniso_U_23
_atom_site_aniso_U_13
_atom_site_aniso_U_12
Dy1 0.01442(11) 0.03693(13) 0.02695(12) 0.01138(9) 0.00358(8) 0.00352(8)
C1 0.014(2) 0.034(2) 0.029(2) 0.0160(19) 0.0034(17) 0.0058(17)
C2 0.015(2) 0.024(2) 0.029(2) 0.0070(18) 0.0025(17) 0.0026(16)
C3 0.011(2) 0.031(2) 0.036(3) -0.0013(19) 0.0046(18) 0.0010(16)
C4 0.011(2) 0.056(3) 0.029(3) -0.004(2) 0.0007(18) 0.010(2)
C5 0.013(2) 0.073(3) 0.027(3) 0.026(2) 0.0073(18) 0.017(2)
C6 0.016(2) 0.040(3) 0.066(3) 0.032(3) -0.002(2) 0.0037(19)
C7 0.019(2) 0.029(2) 0.081(4) 0.024(3) -0.006(2) -0.0014(18)
C8 0.023(2) 0.024(2) 0.090(4) 0.023(3) -0.006(2) -0.0001(19)
C9 0.026(3) 0.083(4) 0.114(5) 0.078(4) 0.017(3) 0.014(3)
C10 0.030(2) 0.025(2) 0.027(2) 0.0070(18) 0.0074(18) 0.0109(18)
C11 0.038(3) 0.044(3) 0.025(2) 0.005(2) 0.000(2) 0.020(2)
C12 0.041(3) 0.037(3) 0.053(3) 0.021(2) 0.030(2) 0.014(2)
C13 0.030(2) 0.034(2) 0.030(3) 0.007(2) 0.0038(19) 0.0101(19)
C14 0.024(3) 0.098(5) 0.037(3) -0.030(3) -0.009(2) 0.028(3)
C15 0.110(6) 0.107(6) 0.146(8) -0.094(6) -0.091(6) 0.075(5)
C16 0.032(4) 0.300(13) 0.023(3) -0.025(5) 0.002(3) 0.006(5)
C17 0.022(3) 0.070(4) 0.041(3) -0.017(3) -0.005(2) 0.003(2)
C18 0.014(2) 0.032(2) 0.031(2) 0.0082(19) 0.0048(17) 0.0048(17)
C19 0.016(2) 0.031(2) 0.031(2) 0.0224(19) 0.0052(17) 0.0048(17)
C20 0.014(2) 0.048(3) 0.048(3) 0.033(2) 0.0056(19) 0.0078(19)
C21 0.020(2) 0.083(4) 0.036(3) 0.034(3) 0.014(2) 0.025(2)
C22 0.020(2) 0.057(3) 0.033(3) 0.007(2) 0.0086(19) 0.014(2)
C23 0.024(2) 0.027(2) 0.062(3) 0.015(2) 0.017(2) 0.0047(18)
C24 0.027(2) 0.032(2) 0.061(3) 0.023(2) 0.022(2) 0.0066(19)
C25 0.036(3) 0.034(3) 0.073(4) 0.032(3) 0.026(3) 0.012(2)
C26 0.031(3) 0.038(3) 0.086(4) -0.001(3) 0.017(3) 0.003(2)
C27 0.021(2) 0.025(2) 0.035(3) 0.0160(19) 0.0019(18) 0.0059(17)
C28 0.034(3) 0.038(3) 0.033(3) 0.014(2) 0.002(2) 0.014(2)
C29 0.027(2) 0.032(3) 0.068(4) 0.025(2) -0.010(2) -0.002(2)
C30 0.024(2) 0.036(2) 0.035(3) 0.017(2) 0.0038(19) 0.0103(19)
C31 0.032(3) 0.151(6) 0.043(3) 0.057(4) 0.023(3) 0.052(4)
C32 0.115(6) 0.231(10) 0.117(6) 0.148(7) 0.092(5) 0.133(7)
C33 0.035(3) 0.271(12) 0.035(4) 0.053(5) 0.009(3) 0.039(5)
C34 0.031(3) 0.120(5) 0.050(3) 0.054(4) 0.024(2) 0.036(3)
F1 0.0291(13) 0.0240(12) 0.0415(15) 0.0172(11) -0.0079(11) -0.0066(10)
F2 0.0399(15) 0.0379(15) 0.0451(17) 0.0256(13) -0.0039(12) 0.0021(12)
F3 0.0337(14) 0.0523(17) 0.0304(15) 0.0146(12) -0.0049(11) 0.0096(12)
F4 0.0257(13) 0.0422(15) 0.0350(15) 0.0012(12) -0.0040(11) -0.0052(11)
F5 0.0248(13) 0.0219(12) 0.0491(16) 0.0115(11) 0.0077(11) -0.0029(10)
F6 0.0384(15) 0.0225(12) 0.0462(16) 0.0138(11) 0.0211(12) 0.0026(11)
F7 0.0470(16) 0.0269(14) 0.0478(17) 0.0043(12) 0.0117(13) 0.0071(12)
F8 0.0346(15) 0.0659(19) 0.0303(15) 0.0101(13) 0.0069(12) 0.0216(13)
F9 0.0235(13) 0.0703(19) 0.0345(15) 0.0281(14) 0.0087(11) 0.0039(12)
F10 0.0246(13) 0.0340(14) 0.0480(16) 0.0252(12) 0.0031(11) -0.0035(10)
F11 0.0260(13) 0.0500(16) 0.0341(15) 0.0220(12) 0.0092(11) 0.0168(12)
F12 0.0397(17) 0.083(2) 0.069(2) 0.0491(18) 0.0324(15) 0.0340(16)
F13 0.0553(19) 0.094(2) 0.060(2) 0.0556(19) 0.0352(16) 0.0372(18)
F14 0.0448(16) 0.0461(16) 0.0426(16) 0.0279(13) 0.0147(13) 0.0193(13)
F15 0.0284(13) 0.0351(14) 0.0378(15) 0.0191(11) 0.0107(11) 0.0137(11)
F16 0.0268(13) 0.0300(13) 0.0404(15) 0.0092(11) -0.0011(11) 0.0078(10)
F17 0.0261(14) 0.0502(17) 0.0565(19) 0.0049(14) -0.0127(13) 0.0084(12)
F18 0.0437(17) 0.0408(16) 0.0518(19) -0.0021(14) -0.0170(14) 0.0006(13)
F19 0.0422(15) 0.0287(14) 0.0388(16) 0.0061(12) -0.0008(12) 0.0068(12)
F20 0.0259(13) 0.0268(13) 0.0381(15) 0.0096(11) -0.0023(11) 0.0083(10)
C35 0.019(2) 0.026(2) 0.030(2) 0.0110(18) 0.0053(17) 0.0047(17)
C36 0.019(2) 0.025(2) 0.029(2) 0.0091(18) -0.0016(17) 0.0002(17)
C37 0.029(2) 0.033(2) 0.029(2) 0.018(2) 0.0047(19) 0.0057(19)
C38 0.018(2) 0.045(3) 0.025(2) 0.011(2) 0.0007(18) 0.0075(19)
C39 0.019(2) 0.032(2) 0.024(2) 0.0022(19) 0.0016(18) -0.0011(18)
C40 0.018(2) 0.020(2) 0.036(3) 0.0053(18) 0.0090(18) 0.0008(16)
C41 0.018(2) 0.030(2) 0.035(3) 0.0149(19) 0.0007(18) 0.0036(17)
C42 0.022(2) 0.025(2) 0.033(2) 0.0143(19) 0.0104(18) 0.0032(17)
C43 0.030(2) 0.030(2) 0.036(3) 0.010(2) 0.004(2) 0.0056(19)
C44 0.022(2) 0.052(3) 0.021(2) 0.006(2) 0.0025(18) 0.014(2)
C45 0.014(2) 0.053(3) 0.030(3) 0.025(2) 0.0038(18) 0.0037(19)
C46 0.018(2) 0.032(2) 0.034(3) 0.017(2) 0.0004(18) 0.0018(17)
C47 0.026(2) 0.017(2) 0.031(2) 0.0084(18) 0.0054(18) 0.0031(17)
C48 0.030(2) 0.028(2) 0.037(3) 0.012(2) 0.007(2) 0.0087(19)
C49 0.033(3) 0.041(3) 0.044(3) 0.020(2) 0.019(2) 0.017(2)
C50 0.044(3) 0.049(3) 0.038(3) 0.023(2) 0.021(2) 0.018(2)
C51 0.036(3) 0.032(2) 0.037(3) 0.017(2) 0.013(2) 0.017(2)
C52 0.027(2) 0.021(2) 0.036(3) 0.0098(19) 0.0100(19) 0.0074(17)
C53 0.025(2) 0.021(2) 0.035(3) 0.0159(19) 0.0004(18) 0.0026(17)
C54 0.032(2) 0.023(2) 0.037(3) 0.014(2) 0.006(2) 0.0072(18)
C55 0.025(2) 0.035(3) 0.040(3) 0.014(2) -0.006(2) 0.0026(19)
C56 0.036(3) 0.034(3) 0.032(3) 0.009(2) -0.008(2) 0.000(2)
C57 0.036(3) 0.026(2) 0.031(3) 0.0096(19) 0.000(2) 0.0075(19)
C58 0.027(2) 0.029(2) 0.035(3) 0.020(2) 0.0009(19) 0.0053(18)
B1 0.021(2) 0.022(2) 0.032(3) 0.011(2) 0.002(2) 0.0037(19)

_geom_special_details            
;
 All esds (except the esd in the dihedral angle between two l.s. planes)
 are estimated using the full covariance matrix.  The cell esds are taken
 into account individually in the estimation of esds in distances, angles
 and torsion angles; correlations between esds in cell parameters are only
 used when they are defined by crystal symmetry.  An approximate (isotropic)
 treatment of cell esds is used for estimating esds involving l.s. planes.
;
loop_
_geom_bond_atom_site_label_1
_geom_bond_atom_site_label_2
_geom_bond_distance
_geom_bond_site_symmetry_2
_geom_bond_publ_flag
Dy1 C1 2.562(4) . ?
Dy1 C2 2.596(4) . ?
Dy1 C3 2.641(4) . ?
Dy1 C4 2.684(4) . ?
Dy1 C5 2.592(4) . ?
Dy1 C18 2.554(4) . ?
Dy1 C19 2.579(4) . ?
Dy1 C20 2.644(4) . ?
Dy1 C21 2.699(4) . ?
Dy1 C22 2.606(4) . ?
C1 C2 1.446(6) . ?
C1 C5 1.428(6) . ?
C1 C6 1.555(6) . ?
C2 C3 1.412(5) . ?
C2 C10 1.549(6) . ?
C3 C4 1.409(6) . ?
C4 C5 1.395(7) . ?
C4 C14 1.522(6) . ?
C6 C7 1.555(6) . ?
C6 C8 1.524(7) . ?
C6 C9 1.530(7) . ?
C10 C11 1.530(6) . ?
C10 C12 1.533(6) . ?
C10 C13 1.542(5) . ?
C14 C15 1.505(10) . ?
C14 C16 1.518(10) . ?
C14 C17 1.524(6) . ?
C18 C19 1.440(6) . ?
C18 C22 1.433(6) . ?
C18 C23 1.538(6) . ?
C19 C20 1.418(6) . ?
C19 C27 1.548(6) . ?
C20 C21 1.388(7) . ?
C21 C22 1.414(7) . ?
C21 C31 1.535(7) . ?
C23 C24 1.536(6) . ?
C23 C25 1.545(7) . ?
C23 C26 1.534(6) . ?
C27 C28 1.534(6) . ?
C27 C29 1.546(6) . ?
C27 C30 1.536(5) . ?
C31 C32 1.501(9) . ?
C31 C33 1.537(10) . ?
C31 C34 1.535(6) . ?
F1 C36 1.361(4) . ?
F2 C37 1.343(5) . ?
F3 C38 1.343(5) . ?
F4 C39 1.355(5) . ?
F5 C40 1.362(5) . ?
F6 C42 1.348(5) . ?
F7 C43 1.353(5) . ?
F8 C44 1.344(5) . ?
F9 C45 1.351(5) . ?
F10 C46 1.360(5) . ?
F11 C48 1.367(5) . ?
F12 C49 1.353(5) . ?
F13 C50 1.344(5) . ?
F14 C51 1.359(5) . ?
F15 C52 1.354(4) . ?
F16 C54 1.363(5) . ?
F17 C55 1.358(5) . ?
F18 C56 1.347(5) . ?
F19 C57 1.351(5) . ?
F20 C58 1.361(5) . ?
C35 C36 1.381(6) . ?
C35 C40 1.398(5) . ?
C35 B1 1.658(6) . ?
C36 C37 1.384(6) . ?
C37 C38 1.373(6) . ?
C38 C39 1.378(6) . ?
C39 C40 1.368(6) . ?
C41 C42 1.391(6) . ?
C41 C46 1.381(6) . ?
C41 B1 1.654(6) . ?
C42 C43 1.379(6) . ?
C43 C44 1.364(6) . ?
C44 C45 1.383(6) . ?
C45 C46 1.371(6) . ?
C47 C48 1.384(6) . ?
C47 C52 1.391(6) . ?
C47 B1 1.654(6) . ?
C48 C49 1.380(6) . ?
C49 C50 1.376(6) . ?
C50 C51 1.373(6) . ?
C51 C52 1.363(6) . ?
C53 C54 1.381(6) . ?
C53 C58 1.385(6) . ?
C53 B1 1.657(6) . ?
C54 C55 1.380(6) . ?
C55 C56 1.373(6) . ?
C56 C57 1.374(6) . ?
C57 C58 1.378(6) . ?

loop_
_geom_angle_atom_site_label_1
_geom_angle_atom_site_label_2
_geom_angle_atom_site_label_3
_geom_angle
_geom_angle_site_symmetry_1
_geom_angle_site_symmetry_3
_geom_angle_publ_flag
C1 Dy1 C2 32.57(13) . . ?
C1 Dy1 C3 51.90(13) . . ?
C1 Dy1 C4 52.42(13) . . ?
C1 Dy1 C5 32.16(13) . . ?
C1 Dy1 C19 147.68(13) . . ?
C1 Dy1 C20 127.75(13) . . ?
C1 Dy1 C21 127.03(14) . . ?
C1 Dy1 C22 147.24(14) . . ?
C2 Dy1 C3 31.26(12) . . ?
C2 Dy1 C4 52.36(12) . . ?
C2 Dy1 C20 156.64(14) . . ?
C2 Dy1 C21 156.05(13) . . ?
C2 Dy1 C22 151.44(14) . . ?
C3 Dy1 C4 30.66(13) . . ?
C3 Dy1 C20 165.33(13) . . ?
C3 Dy1 C21 135.73(14) . . ?
C4 Dy1 C21 107.61(13) . . ?
C5 Dy1 C2 52.74(13) . . ?
C5 Dy1 C3 50.56(14) . . ?
C5 Dy1 C4 30.60(15) . . ?
C5 Dy1 C20 119.76(13) . . ?
C5 Dy1 C21 103.32(13) . . ?
C5 Dy1 C22 115.58(14) . . ?
C18 Dy1 C1 179.46(13) . . ?
C18 Dy1 C2 147.69(13) . . ?
C18 Dy1 C3 128.01(13) . . ?
C18 Dy1 C4 127.17(14) . . ?
C18 Dy1 C5 147.30(14) . . ?
C18 Dy1 C19 32.58(13) . . ?
C18 Dy1 C20 52.16(13) . . ?
C18 Dy1 C21 52.58(14) . . ?
C18 Dy1 C22 32.22(14) . . ?
C19 Dy1 C2 150.53(13) . . ?
C19 Dy1 C3 156.87(14) . . ?
C19 Dy1 C4 155.89(13) . . ?
C19 Dy1 C5 151.22(13) . . ?
C19 Dy1 C20 31.46(12) . . ?
C19 Dy1 C21 52.03(13) . . ?
C19 Dy1 C22 52.62(14) . . ?
C20 Dy1 C4 135.05(14) . . ?
C20 Dy1 C21 30.09(14) . . ?
C22 Dy1 C3 120.19(13) . . ?
C22 Dy1 C4 103.29(13) . . ?
C22 Dy1 C20 50.49(15) . . ?
C22 Dy1 C21 30.85(15) . . ?
C2 C1 Dy1 75.0(2) . . ?
C2 C1 C6 131.5(4) . . ?
C5 C1 Dy1 75.1(2) . . ?
C5 C1 C2 106.6(4) . . ?
C5 C1 C6 120.8(4) . . ?
C6 C1 Dy1 106.5(2) . . ?
C1 C2 Dy1 72.5(2) . . ?
C1 C2 C10 133.0(4) . . ?
C3 C2 Dy1 76.2(2) . . ?
C3 C2 C1 105.7(4) . . ?
C3 C2 C10 120.7(4) . . ?
C10 C2 Dy1 123.3(3) . . ?
C2 C3 Dy1 72.6(2) . . ?
C4 C3 Dy1 76.3(2) . . ?
C4 C3 C2 111.5(4) . . ?
C3 C4 Dy1 73.0(2) . . ?
C3 C4 C14 125.1(5) . . ?
C5 C4 Dy1 71.1(2) . . ?
C5 C4 C3 105.7(4) . . ?
C5 C4 C14 127.6(5) . . ?
C14 C4 Dy1 131.6(3) . . ?
C1 C5 Dy1 72.8(2) . . ?
C4 C5 Dy1 78.3(3) . . ?
C4 C5 C1 110.5(4) . . ?
C1 C6 C7 107.2(3) . . ?
C8 C6 C1 114.9(4) . . ?
C8 C6 C7 110.8(4) . . ?
C8 C6 C9 106.6(4) . . ?
C9 C6 C1 110.9(4) . . ?
C9 C6 C7 106.0(4) . . ?
C11 C10 C2 114.3(4) . . ?
C11 C10 C12 106.4(4) . . ?
C11 C10 C13 111.6(3) . . ?
C12 C10 C2 109.9(3) . . ?
C12 C10 C13 106.0(4) . . ?
C13 C10 C2 108.3(3) . . ?
C4 C14 C17 108.0(4) . . ?
C15 C14 C4 110.9(5) . . ?
C15 C14 C16 110.7(6) . . ?
C15 C14 C17 110.2(6) . . ?
C16 C14 C4 110.6(6) . . ?
C16 C14 C17 106.2(5) . . ?
C19 C18 Dy1 74.7(2) . . ?
C19 C18 C23 132.9(4) . . ?
C22 C18 Dy1 75.9(2) . . ?
C22 C18 C19 106.3(4) . . ?
C22 C18 C23 119.8(4) . . ?
C23 C18 Dy1 105.8(2) . . ?
C18 C19 Dy1 72.8(2) . . ?
C18 C19 C27 132.2(4) . . ?
C20 C19 Dy1 76.8(2) . . ?
C20 C19 C18 106.3(4) . . ?
C20 C19 C27 121.1(4) . . ?
C27 C19 Dy1 120.9(3) . . ?
C19 C20 Dy1 71.7(2) . . ?
C21 C20 Dy1 77.2(2) . . ?
C21 C20 C19 111.4(4) . . ?
C20 C21 Dy1 72.8(2) . . ?
C20 C21 C22 106.1(4) . . ?
C20 C21 C31 125.6(5) . . ?
C22 C21 Dy1 70.9(2) . . ?
C22 C21 C31 126.7(5) . . ?
C31 C21 Dy1 132.2(3) . . ?
C18 C22 Dy1 71.9(2) . . ?
C21 C22 Dy1 78.2(3) . . ?
C21 C22 C18 109.9(4) . . ?
C18 C23 C25 114.7(4) . . ?
C24 C23 C18 108.0(3) . . ?
C24 C23 C25 110.3(4) . . ?
C26 C23 C18 111.7(4) . . ?
C26 C23 C24 106.5(4) . . ?
C26 C23 C25 105.5(4) . . ?
C28 C27 C19 113.2(3) . . ?
C28 C27 C29 106.1(4) . . ?
C28 C27 C30 111.8(3) . . ?
C29 C27 C19 110.4(3) . . ?
C30 C27 C19 109.2(3) . . ?
C30 C27 C29 105.9(3) . . ?
C21 C31 C33 110.9(6) . . ?
C32 C31 C21 111.1(5) . . ?
C32 C31 C33 109.8(6) . . ?
C32 C31 C34 110.2(6) . . ?
C34 C31 C21 107.4(4) . . ?
C34 C31 C33 107.5(5) . . ?
C36 C35 C40 112.9(4) . . ?
C36 C35 B1 127.3(4) . . ?
C40 C35 B1 119.3(4) . . ?
F1 C36 C35 120.5(3) . . ?
F1 C36 C37 114.9(4) . . ?
C35 C36 C37 124.6(4) . . ?
F2 C37 C36 120.4(4) . . ?
F2 C37 C38 120.0(4) . . ?
C38 C37 C36 119.6(4) . . ?
F3 C38 C37 120.6(4) . . ?
F3 C38 C39 120.9(4) . . ?
C37 C38 C39 118.5(4) . . ?
F4 C39 C38 119.5(4) . . ?
F4 C39 C40 120.7(4) . . ?
C40 C39 C38 119.8(4) . . ?
F5 C40 C35 118.8(4) . . ?
F5 C40 C39 116.6(4) . . ?
C39 C40 C35 124.6(4) . . ?
C42 C41 B1 126.6(4) . . ?
C46 C41 C42 113.4(4) . . ?
C46 C41 B1 119.5(4) . . ?
F6 C42 C41 120.5(4) . . ?
F6 C42 C43 115.6(4) . . ?
C43 C42 C41 123.8(4) . . ?
F7 C43 C42 119.8(4) . . ?
F7 C43 C44 120.0(4) . . ?
C44 C43 C42 120.2(4) . . ?
F8 C44 C43 121.4(4) . . ?
F8 C44 C45 120.2(4) . . ?
C43 C44 C45 118.3(4) . . ?
F9 C45 C44 119.8(4) . . ?
F9 C45 C46 120.5(4) . . ?
C46 C45 C44 119.7(4) . . ?
F10 C46 C41 119.4(4) . . ?
F10 C46 C45 116.1(4) . . ?
C45 C46 C41 124.6(4) . . ?
C48 C47 C52 113.4(4) . . ?
C48 C47 B1 126.8(4) . . ?
C52 C47 B1 119.2(4) . . ?
F11 C48 C47 121.2(4) . . ?
F11 C48 C49 115.0(4) . . ?
C49 C48 C47 123.8(4) . . ?
F12 C49 C48 120.4(4) . . ?
F12 C49 C50 119.6(4) . . ?
C50 C49 C48 120.0(4) . . ?
F13 C50 C49 120.7(4) . . ?
F13 C50 C51 120.9(4) . . ?
C51 C50 C49 118.4(4) . . ?
F14 C51 C50 119.0(4) . . ?
F14 C51 C52 121.2(4) . . ?
C52 C51 C50 119.8(4) . . ?
F15 C52 C47 119.0(4) . . ?
F15 C52 C51 116.4(4) . . ?
C51 C52 C47 124.6(4) . . ?
C54 C53 C58 113.0(4) . . ?
C54 C53 B1 127.6(4) . . ?
C58 C53 B1 118.9(4) . . ?
F16 C54 C53 121.2(4) . . ?
F16 C54 C55 114.6(4) . . ?
C55 C54 C53 124.2(4) . . ?
F17 C55 C54 120.6(4) . . ?
F17 C55 C56 119.5(4) . . ?
C56 C55 C54 119.9(4) . . ?
F18 C56 C55 121.1(4) . . ?
F18 C56 C57 120.1(4) . . ?
C55 C56 C57 118.8(4) . . ?
F19 C57 C56 119.8(4) . . ?
F19 C57 C58 121.3(4) . . ?
C56 C57 C58 118.9(4) . . ?
F20 C58 C53 119.2(4) . . ?
F20 C58 C57 115.7(4) . . ?
C57 C58 C53 125.1(4) . . ?
C41 B1 C35 100.7(3) . . ?
C41 B1 C53 113.7(3) . . ?
C47 B1 C35 114.5(3) . . ?
C47 B1 C41 114.2(3) . . ?
C47 B1 C53 100.4(3) . . ?
C53 B1 C35 114.1(3) . . ?

_shelx_res_file                  
;
TITL dy60_hp0_a.res in P-1
    dy60_hp0.res
    created by SHELXL-2018/3 at 12:53:50 on 26-Feb-2020
REM Old TITL Dy60_HP0 in P-1
REM SHELXT solution in P-1: R1 0.129, Rweak 0.008, Alpha 0.033
REM <I/s> 0.000 for 0 systematic absences, Orientation as input
REM Formula found by SHELXT: C56 B3 F20 Dy
CELL 0.71073 11.627825 12.617264 20.30293 107.0309 96.3868 99.3772
ZERR 2 0.000347 0.000531 0.000663 0.0033 0.0027 0.003
LATT 1
SFAC C H B Dy F
UNIT 116 116 2 2 40

L.S. 20 0 0
PLAN  20
SIZE 0.16 0.23 0.05
FREE Dy1 C24
FREE Dy1 C7
list 4
fmap 2 53
acta
SHEL 100 0.83
REM <olex2.extras>
REM <HklSrc "%.\\Dy60_HP0.hkl">
REM </olex2.extras>

WGHT    0.034700    2.613700
FVAR       0.99851
DY1   4    0.677504    0.848753    0.721771    11.00000    0.01442    0.03693 =
         0.02695    0.01138    0.00358    0.00352
C1    1    0.556286    1.001141    0.721865    11.00000    0.01415    0.03389 =
         0.02940    0.01601    0.00339    0.00576
C2    1    0.496757    0.933122    0.759151    11.00000    0.01544    0.02440 =
         0.02896    0.00699    0.00252    0.00263
C3    1    0.445588    0.827405    0.708491    11.00000    0.01117    0.03074 =
         0.03593   -0.00127    0.00460    0.00098
AFIX  43
H3    2    0.401745    0.766760    0.718048    11.00000   -1.20000
AFIX   0
C4    1    0.469316    0.825355    0.641633    11.00000    0.01081    0.05551 =
         0.02875   -0.00445    0.00072    0.01037
C5    1    0.538249    0.931539    0.650554    11.00000    0.01285    0.07275 =
         0.02735    0.02561    0.00728    0.01696
AFIX  43
H5    2    0.568267    0.953881    0.615019    11.00000   -1.20000
AFIX   0
C6    1    0.645694    1.116644    0.748188    11.00000    0.01577    0.03992 =
         0.06605    0.03242   -0.00193    0.00370
C7    1    0.764669    1.095116    0.779465    11.00000    0.01860    0.02893 =
         0.08058    0.02421   -0.00631   -0.00143
AFIX 137
H7A   2    0.792810    1.041836    0.743842    11.00000   -1.50000
H7B   2    0.752688    1.065104    0.817072    11.00000   -1.50000
H7C   2    0.821945    1.165118    0.796787    11.00000   -1.50000
AFIX   0
C8    1    0.605953    1.211240    0.800831    11.00000    0.02294    0.02405 =
         0.09006    0.02294   -0.00613   -0.00014
AFIX 137
H8A   2    0.530596    1.220577    0.781376    11.00000   -1.50000
H8B   2    0.663032    1.280615    0.811424    11.00000   -1.50000
H8C   2    0.599200    1.192114    0.842852    11.00000   -1.50000
AFIX   0
C9    1    0.671546    1.159793    0.687261    11.00000    0.02626    0.08323 =
         0.11398    0.07785    0.01698    0.01447
AFIX 137
H9A   2    0.700964    1.104195    0.653788    11.00000   -1.50000
H9B   2    0.729730    1.229190    0.704412    11.00000   -1.50000
H9C   2    0.600166    1.173068    0.665353    11.00000   -1.50000
AFIX   0
C10   1    0.469255    0.960694    0.834550    11.00000    0.02969    0.02540 =
         0.02685    0.00696    0.00740    0.01095
C11   1    0.578672    1.008838    0.891720    11.00000    0.03806    0.04361 =
         0.02535    0.00548    0.00018    0.01986
AFIX 137
H11A  2    0.629637    0.955282    0.886541    11.00000   -1.50000
H11B  2    0.554776    1.023079    0.936742    11.00000   -1.50000
H11C  2    0.620247    1.078358    0.887743    11.00000   -1.50000
AFIX   0
C12   1    0.405498    0.852801    0.845918    11.00000    0.04149    0.03652 =
         0.05261    0.02051    0.02990    0.01374
AFIX 137
H12A  2    0.330328    0.825304    0.815484    11.00000   -1.50000
H12B  2    0.393597    0.869439    0.893625    11.00000   -1.50000
H12C  2    0.452638    0.796084    0.835763    11.00000   -1.50000
AFIX   0
C13   1    0.381286    1.041009    0.842682    11.00000    0.03004    0.03412 =
         0.02954    0.00695    0.00376    0.01008
AFIX 137
H13A  2    0.418145    1.111658    0.837995    11.00000   -1.50000
H13B  2    0.358426    1.054262    0.887935    11.00000   -1.50000
H13C  2    0.312522    1.007109    0.807178    11.00000   -1.50000
AFIX   0
C14   1    0.406731    0.736115    0.573298    11.00000    0.02357    0.09847 =
         0.03683   -0.03014   -0.00896    0.02838
C15   1    0.432306    0.621700    0.569928    11.00000    0.11048    0.10726 =
         0.14573   -0.09393   -0.09096    0.07536
AFIX 137
H15A  2    0.516285    0.627110    0.578270    11.00000   -1.50000
H15B  2    0.399267    0.568653    0.524515    11.00000   -1.50000
H15C  2    0.397684    0.596334    0.604848    11.00000   -1.50000
AFIX   0
C16   1    0.441992    0.769762    0.511291    11.00000    0.03183    0.29987 =
         0.02347   -0.02462    0.00156    0.00586
AFIX 137
H16A  2    0.417477    0.838983    0.511692    11.00000   -1.50000
H16B  2    0.404509    0.710986    0.468752    11.00000   -1.50000
H16C  2    0.526288    0.780596    0.514217    11.00000   -1.50000
AFIX   0
C17   1    0.274383    0.732503    0.568870    11.00000    0.02185    0.06993 =
         0.04132   -0.01686   -0.00476    0.00277
AFIX 137
H17A  2    0.247847    0.713139    0.607777    11.00000   -1.50000
H17B  2    0.232950    0.676665    0.526054    11.00000   -1.50000
H17C  2    0.258980    0.805430    0.569990    11.00000   -1.50000
AFIX   0
C18   1    0.797904    0.696136    0.720418    11.00000    0.01422    0.03159 =
         0.03068    0.00819    0.00481    0.00477
C19   1    0.880407    0.802271    0.753137    11.00000    0.01571    0.03128 =
         0.03142    0.02240    0.00522    0.00478
C20   1    0.897776    0.851843    0.699786    11.00000    0.01350    0.04846 =
         0.04782    0.03292    0.00557    0.00785
AFIX  43
H20   2    0.947045    0.921460    0.706761    11.00000   -1.20000
AFIX   0
C21   1    0.831905    0.783271    0.635817    11.00000    0.02000    0.08289 =
         0.03569    0.03446    0.01358    0.02504
C22   1    0.768988    0.687235    0.648281    11.00000    0.01956    0.05672 =
         0.03272    0.00725    0.00862    0.01424
AFIX  43
H22   2    0.716619    0.627213    0.614648    11.00000   -1.20000
AFIX   0
C23   1    0.726254    0.612038    0.749677    11.00000    0.02407    0.02677 =
         0.06161    0.01485    0.01735    0.00466
C24   1    0.626513    0.665224    0.780577    11.00000    0.02677    0.03231 =
         0.06131    0.02337    0.02229    0.00657
AFIX 137
H24A  2    0.574045    0.675691    0.744084    11.00000   -1.50000
H24B  2    0.659771    0.737204    0.815325    11.00000   -1.50000
H24C  2    0.583366    0.616030    0.801640    11.00000   -1.50000
AFIX   0
C25   1    0.799564    0.576233    0.804674    11.00000    0.03644    0.03414 =
         0.07315    0.03225    0.02649    0.01151
AFIX 137
H25A  2    0.864143    0.546947    0.785605    11.00000   -1.50000
H25B  2    0.750162    0.518764    0.817032    11.00000   -1.50000
H25C  2    0.829942    0.640739    0.845561    11.00000   -1.50000
AFIX   0
C26   1    0.666362    0.501380    0.691880    11.00000    0.03055    0.03756 =
         0.08635   -0.00113    0.01721    0.00250
AFIX 137
H26A  2    0.613127    0.517391    0.658107    11.00000   -1.50000
H26B  2    0.623023    0.450723    0.711942    11.00000   -1.50000
H26C  2    0.725454    0.466772    0.669418    11.00000   -1.50000
AFIX   0
C27   1    0.953380    0.856968    0.827643    11.00000    0.02115    0.02532 =
         0.03539    0.01598    0.00193    0.00589
C28   1    0.876598    0.875042    0.885138    11.00000    0.03409    0.03777 =
         0.03295    0.01378    0.00210    0.01445
AFIX 137
H28A  2    0.822232    0.921348    0.877031    11.00000   -1.50000
H28B  2    0.926264    0.912004    0.929812    11.00000   -1.50000
H28C  2    0.833256    0.803084    0.884545    11.00000   -1.50000
AFIX   0
C29   1    1.025902    0.975387    0.835434    11.00000    0.02675    0.03204 =
         0.06760    0.02491   -0.00979   -0.00156
AFIX 137
H29A  2    1.078622    0.968363    0.801928    11.00000   -1.50000
H29B  2    1.070906    1.008112    0.881761    11.00000   -1.50000
H29C  2    0.973214    1.023223    0.827452    11.00000   -1.50000
AFIX   0
C30   1    1.044310    0.785600    0.838883    11.00000    0.02363    0.03555 =
         0.03467    0.01693    0.00379    0.01034
AFIX 137
H30A  2    1.003823    0.711263    0.835910    11.00000   -1.50000
H30B  2    1.092362    0.821170    0.884181    11.00000   -1.50000
H30C  2    1.093595    0.779746    0.803586    11.00000   -1.50000
AFIX   0
C31   1    0.848540    0.796034    0.564372    11.00000    0.03185    0.15120 =
         0.04273    0.05676    0.02290    0.05192
C32   1    0.819235    0.904839    0.558562    11.00000    0.11508    0.23140 =
         0.11711    0.14766    0.09198    0.13272
AFIX 137
H32A  2    0.738683    0.906077    0.564581    11.00000   -1.50000
H32B  2    0.829418    0.910411    0.513330    11.00000   -1.50000
H32C  2    0.870862    0.967618    0.594060    11.00000   -1.50000
AFIX   0
C33   1    0.771656    0.695453    0.504801    11.00000    0.03485    0.27103 =
         0.03545    0.05302    0.00880    0.03857
AFIX 137
H33A  2    0.800585    0.627884    0.503327    11.00000   -1.50000
H33B  2    0.775059    0.709960    0.461133    11.00000   -1.50000
H33C  2    0.691311    0.685702    0.512742    11.00000   -1.50000
AFIX   0
C34   1    0.978277    0.794215    0.557240    11.00000    0.03114    0.12042 =
         0.05012    0.05351    0.02377    0.03607
AFIX 137
H34A  2    1.028518    0.858416    0.592417    11.00000   -1.50000
H34B  2    0.990528    0.797315    0.511798    11.00000   -1.50000
H34C  2    0.996941    0.725778    0.563045    11.00000   -1.50000
AFIX   0

F1    5    0.777955    0.388063    0.237569    11.00000    0.02912    0.02398 =
         0.04155    0.01724   -0.00792   -0.00659
F2    5    0.916649    0.349105    0.336060    11.00000    0.03989    0.03787 =
         0.04511    0.02557   -0.00392    0.00208
F3    5    1.099954    0.513615    0.420313    11.00000    0.03365    0.05228 =
         0.03042    0.01458   -0.00491    0.00962
F4    5    1.147780    0.717742    0.396889    11.00000    0.02572    0.04222 =
         0.03503    0.00119   -0.00401   -0.00517
F5    5    1.015132    0.756358    0.293747    11.00000    0.02481    0.02192 =
         0.04909    0.01152    0.00767   -0.00292
F6    5    0.854096    0.870452    0.239423    11.00000    0.03845    0.02247 =
         0.04623    0.01384    0.02109    0.00263
F7    5    0.770165    1.010199    0.337106    11.00000    0.04702    0.02688 =
         0.04778    0.00433    0.01166    0.00711
F8    5    0.622950    0.928786    0.415576    11.00000    0.03464    0.06594 =
         0.03027    0.01006    0.00690    0.02162
F9    5    0.555688    0.700005    0.386866    11.00000    0.02350    0.07029 =
         0.03455    0.02810    0.00866    0.00388
F10   5    0.637405    0.557938    0.287512    11.00000    0.02461    0.03397 =
         0.04797    0.02522    0.00313   -0.00351
F11   5    1.056580    0.599511    0.168365    11.00000    0.02599    0.04997 =
         0.03407    0.02197    0.00923    0.01682
F12   5    1.142158    0.661964    0.067132    11.00000    0.03972    0.08314 =
         0.06873    0.04908    0.03241    0.03397
F13   5    1.016211    0.761076   -0.010902    11.00000    0.05535    0.09425 =
         0.05982    0.05555    0.03523    0.03721
F14   5    0.797182    0.792719    0.014218    11.00000    0.04475    0.04608 =
         0.04259    0.02792    0.01466    0.01934
F15   5    0.704917    0.724475    0.113260    11.00000    0.02845    0.03514 =
         0.03778    0.01905    0.01067    0.01367
F16   5    0.533980    0.585266    0.162995    11.00000    0.02681    0.03001 =
         0.04041    0.00921   -0.00105    0.00780
F17   5    0.394122    0.415674    0.062354    11.00000    0.02615    0.05024 =
         0.05648    0.00490   -0.01269    0.00841
F18   5    0.480442    0.235937   -0.011856    11.00000    0.04374    0.04077 =
         0.05180   -0.00209   -0.01699    0.00058
F19   5    0.714330    0.234753    0.016527    11.00000    0.04220    0.02865 =
         0.03883    0.00610   -0.00080    0.00679
F20   5    0.859572    0.408651    0.114876    11.00000    0.02593    0.02682 =
         0.03807    0.00960   -0.00226    0.00834
C35   1    0.891037    0.573373    0.258363    11.00000    0.01925    0.02615 =
         0.03043    0.01103    0.00534    0.00471
C36   1    0.871243    0.473183    0.273958    11.00000    0.01914    0.02520 =
         0.02907    0.00909   -0.00155    0.00018
C37   1    0.940716    0.450395    0.325994    11.00000    0.02913    0.03285 =
         0.02930    0.01804    0.00467    0.00573
C38   1    1.033494    0.532733    0.368187    11.00000    0.01839    0.04500 =
         0.02462    0.01125    0.00072    0.00753
C39   1    1.056680    0.635204    0.355843    11.00000    0.01928    0.03231 =
         0.02442    0.00224    0.00160   -0.00109
C40   1    0.987429    0.652938    0.302675    11.00000    0.01827    0.01993 =
         0.03620    0.00526    0.00902    0.00085
C41   1    0.747451    0.705633    0.256431    11.00000    0.01759    0.02965 =
         0.03476    0.01488    0.00072    0.00361
C42   1    0.778104    0.822791    0.273242    11.00000    0.02159    0.02549 =
         0.03285    0.01434    0.01036    0.00316
C43   1    0.735985    0.897391    0.324559    11.00000    0.02968    0.02954 =
         0.03604    0.00990    0.00396    0.00557
C44   1    0.662027    0.857830    0.363604    11.00000    0.02167    0.05243 =
         0.02051    0.00633    0.00246    0.01364
C45   1    0.628643    0.741914    0.349063    11.00000    0.01419    0.05341 =
         0.02963    0.02543    0.00378    0.00369
C46   1    0.671777    0.670520    0.297245    11.00000    0.01754    0.03238 =
         0.03437    0.01739    0.00041    0.00178
C47   1    0.875455    0.660992    0.147417    11.00000    0.02637    0.01719 =
         0.03090    0.00842    0.00540    0.00305
C48   1    0.986140    0.647317    0.131967    11.00000    0.03014    0.02758 =
         0.03659    0.01220    0.00711    0.00866
C49   1    1.033509    0.678691    0.079457    11.00000    0.03335    0.04146 =
         0.04361    0.01966    0.01877    0.01703
C50   1    0.970237    0.727689    0.039418    11.00000    0.04449    0.04897 =
         0.03800    0.02346    0.02122    0.01803
C51   1    0.859849    0.742953    0.052720    11.00000    0.03631    0.03238 =
         0.03704    0.01684    0.01257    0.01695
C52   1    0.815471    0.709286    0.104421    11.00000    0.02696    0.02078 =
         0.03597    0.00982    0.01005    0.00739
C53   1    0.705427    0.505210    0.146197    11.00000    0.02465    0.02104 =
         0.03460    0.01594    0.00036    0.00255
C54   1    0.586172    0.500922    0.128650    11.00000    0.03223    0.02316 =
         0.03707    0.01404    0.00555    0.00720
C55   1    0.510626    0.413889    0.076193    11.00000    0.02456    0.03537 =
         0.03960    0.01375   -0.00565    0.00255
C56   1    0.553003    0.323764    0.038100    11.00000    0.03612    0.03411 =
         0.03229    0.00869   -0.00839   -0.00042
C57   1    0.671030    0.323095    0.052856    11.00000    0.03638    0.02626 =
         0.03090    0.00962    0.00020    0.00746
C58   1    0.743102    0.413463    0.104624    11.00000    0.02657    0.02923 =
         0.03482    0.01961    0.00093    0.00526
B1    3    0.805324    0.611529    0.202202    11.00000    0.02126    0.02152 =
         0.03234    0.01106    0.00219    0.00365
HKLF 4


REM  dy60_hp0_a.res in P-1
REM wR2 = 0.0944, GooF = S = 1.045, Restrained GooF = 1.045 for all data
REM R1 = 0.0402 for 8367 Fo > 4sig(Fo) and 0.0547 for all 10122 data
REM 739 parameters refined using 0 restraints

END

WGHT      0.0347      2.6137

REM Highest difference peak  1.228,  deepest hole -0.757,  1-sigma level  0.097
Q1    1   0.6821  0.7824  0.6781  11.00000  0.05    1.23
Q2    1   0.6950  0.8801  0.7768  11.00000  0.05    1.17
Q3    1   0.6482  0.8161  0.6659  11.00000  0.05    0.91
Q4    1   1.0250  0.5344  0.1641  11.00000  0.05    0.87
Q5    1   0.6576  0.9326  0.7684  11.00000  0.05    0.78
Q6    1   0.7388  0.8608  0.6767  11.00000  0.05    0.69
Q7    1   0.6213  0.9202  0.6813  11.00000  0.05    0.62
Q8    1   0.6027  0.8360  0.7603  11.00000  0.05    0.51
Q9    1   0.7353  0.7848  0.7604  11.00000  0.05    0.51
Q10   1   0.7026  0.9246  0.8218  11.00000  0.05    0.51
Q11   1   0.7393  0.8420  0.7145  11.00000  0.05    0.50
Q12   1   0.4382  0.8012  0.5038  11.00000  0.05    0.50
Q13   1   1.0473  0.6327  0.2009  11.00000  0.05    0.48
Q14   1   0.6436  1.0989  0.7005  11.00000  0.05    0.44
Q15   1   0.6579  0.7630  0.6199  11.00000  0.05    0.43
Q16   1   0.8600  0.7842  0.0971  11.00000  0.05    0.43
Q17   1   0.6367  0.7208  0.7202  11.00000  0.05    0.42
Q18   1   0.7291  0.9736  0.7195  11.00000  0.05    0.42
Q19   1   0.9017  0.9521  0.5832  11.00000  0.05    0.41
Q20   1   0.8758  0.9165  0.3186  11.00000  0.05    0.40
;
_shelx_res_checksum              61688
_olex2_date_sample_data_collection 2019-11-12
_olex2_exptl_crystal_mounting_method 'In paratone oil on a Kapton loop'
_olex2_submission_special_instructions 'No special instructions were received'
_oxdiff_exptl_absorpt_empirical_details 
;
Empirical correction (ABSPACK) includes:
- Absorption correction using spherical harmonics
- Frame scaling
;
_oxdiff_exptl_absorpt_empirical_full_max 1.513
_oxdiff_exptl_absorpt_empirical_full_min 0.728
_chemical_properties_physical    
Air-sensitive,Moisture-sensitive,Heat-sensitive,Oxygen-sensitive,Light-sensitive,Photo-sensitive
####################################################################### 
# 
# This file contains crystal structure data downloaded from the 
# Cambridge Structural Database (CSD) hosted by the Cambridge 
# Crystallographic Data Centre (CCDC).
# 
# Full information about CCDC data access policies and citation 
# guidelines are available at http://www.ccdc.cam.ac.uk/access/V1 
# 
# Audit and citation data items may have been added by the CCDC. 
# Please retain this information to preserve the provenance of 
# this file and to allow appropriate attribution of the data. 
# 
#######################################################################

data_dy60_hp1
_database_code_depnum_ccdc_archive 'CCDC 2046706'
loop_
_audit_author_name
_audit_author_address
'Andreas M. Thiel'
;Aarhus University, Department of Chemistry
Denmark
;
_audit_update_record             
;
2022-10-30 deposited with the CCDC.	2023-02-13 downloaded from the CCDC.
;
_audit_creation_date             2020-02-26
_audit_creation_method           
;
Olex2 1.2
(compiled 2018.05.29 svn.r3508 for OlexSys, GUI svn.r5506)
;
_shelx_SHELXL_version_number     2018/3
_chemical_name_common            ?
_chemical_name_systematic        ?
_chemical_formula_moiety         'C34 H58 Dy, B C24 F20'
_chemical_formula_sum            'C58 H58 B Dy F20'
_chemical_formula_weight         1308.35
_chemical_melting_point          ?
_chemical_oxdiff_formula         C58H58BDyF20
loop_
_atom_type_symbol
_atom_type_description
_atom_type_scat_dispersion_real
_atom_type_scat_dispersion_imag
_atom_type_scat_source
C C 0.0033 0.0016 'International Tables Vol C Tables 4.2.6.8 and 6.1.1.4'
H H 0.0000 0.0000 'International Tables Vol C Tables 4.2.6.8 and 6.1.1.4'
B B 0.0013 0.0007 'International Tables Vol C Tables 4.2.6.8 and 6.1.1.4'
Dy Dy -0.1892 4.4098 'International Tables Vol C Tables 4.2.6.8 and 6.1.1.4'
F F 0.0171 0.0103 'International Tables Vol C Tables 4.2.6.8 and 6.1.1.4'

_shelx_space_group_comment       
;
The symmetry employed for this shelxl refinement is uniquely defined
by the following loop, which should always be used as a source of
symmetry information in preference to the above space-group names.
They are only intended as comments.
;
_space_group_crystal_system      triclinic
_space_group_IT_number           2
_space_group_name_H-M_alt        'P -1'
_space_group_name_Hall           '-P 1'
loop_
_space_group_symop_operation_xyz
'x, y, z'
'-x, -y, -z'

_cell_length_a                   11.6573(8)
_cell_length_b                   12.4230(9)
_cell_length_c                   19.898(3)
_cell_angle_alpha                106.869(11)
_cell_angle_beta                 95.482(10)
_cell_angle_gamma                100.196(6)
_cell_volume                     2680.9(6)
_cell_formula_units_Z            2
_cell_measurement_reflns_used    3778
_cell_measurement_temperature    293(2)
_cell_measurement_theta_max      22.0120
_cell_measurement_theta_min      1.8080
_shelx_estimated_absorpt_T_max   0.929
_shelx_estimated_absorpt_T_min   0.724
_exptl_absorpt_coefficient_mu    1.502
_exptl_absorpt_correction_T_max  1.00000
_exptl_absorpt_correction_T_min  0.91000
_exptl_absorpt_correction_type   multi-scan
_exptl_absorpt_process_details   
;
CrysAlisPro 1.171.39.46 (Rigaku Oxford Diffraction, 2018)
Empirical absorption correction using spherical harmonics,
 implemented in SCALE3 ABSPACK scaling algorithm.
;
_exptl_absorpt_special_details   ?
_exptl_crystal_colour            'clear colourless'
_exptl_crystal_colour_lustre     clear
_exptl_crystal_colour_primary    colourless
_exptl_crystal_density_diffrn    1.621
_exptl_crystal_density_meas      ?
_exptl_crystal_density_method    ?
_exptl_crystal_description       plate
_exptl_crystal_F_000             1314
_exptl_crystal_size_max          0.23
_exptl_crystal_size_mid          0.16
_exptl_crystal_size_min          0.05
_exptl_transmission_factor_max   ?
_exptl_transmission_factor_min   ?
_diffrn_ambient_pressure         410000
_diffrn_reflns_av_R_equivalents  0.1242
_diffrn_reflns_av_unetI/netI     0.0775
_diffrn_reflns_Laue_measured_fraction_full 0.383
_diffrn_reflns_Laue_measured_fraction_max 0.383
_diffrn_reflns_limit_h_max       11
_diffrn_reflns_limit_h_min       -11
_diffrn_reflns_limit_k_max       12
_diffrn_reflns_limit_k_min       -12
_diffrn_reflns_limit_l_max       11
_diffrn_reflns_limit_l_min       -11
_diffrn_reflns_number            21427
_diffrn_reflns_point_group_measured_fraction_full 0.383
_diffrn_reflns_point_group_measured_fraction_max 0.383
_diffrn_reflns_theta_full        20.815
_diffrn_reflns_theta_max         20.815
_diffrn_reflns_theta_min         1.749
_diffrn_ambient_temperature      293(2)
_diffrn_detector                 'CCD plate'
_diffrn_detector_area_resol_mean 5.1795
_diffrn_detector_type            Atlas
_diffrn_measured_fraction_theta_full 0.383
_diffrn_measured_fraction_theta_max 0.383
_diffrn_measurement_details      
;
List of Runs (angles in degrees, time in seconds):

  # Type    Start    End  Width  t~exp~   \w     \q     \k     \f   Frames
#--------------------------------------------------------------------------
  1  \w    -35.00  14.00   1.00   30.00    --    7.76  67.00 157.00   49
  2  \w    -43.00   2.00   1.00   30.00    --    7.76  97.00 143.00   45
  3  \w    -14.00  51.00   1.00   30.00    --    7.76 -67.00-157.00   65
  4  \w    -39.00  14.00   1.00   30.00    --    7.76  38.00-180.00   53
  5  \w    -42.00  33.00   1.00   30.00    --   -8.54  13.00  -3.00   75
  6  \w    -35.00 -12.00   1.00   30.00    --   -8.54  77.00 -30.00   23
  7  \w      2.00  42.00   1.00   30.00    --   -8.54 -99.00  30.00   40
  8  \w    -35.00 -12.00   1.00   30.00    --   -8.54  77.00 150.00   23
  9  \w    -35.00 -12.00   1.00   30.00    --    7.76  77.00 -30.00   23
 10  \w     12.00  35.00   1.00   30.00    --    7.76 -77.00  60.00   23
 11  \w     34.00  58.00   1.00   30.00    --    7.76 -99.00  30.00   24
 12  \w     12.00  35.00   1.00   30.00    --   -8.54 -77.00-150.00   23
 13  \w    -35.00 -12.00   1.00   30.00    --   -8.54  77.00 120.00   23
 14  \w     -2.00  33.00   1.00   30.00    --   -8.54 -57.00-180.00   35
 15  \w     34.00  58.00   1.00   30.00    --    7.76 -99.00-150.00   24
 16  \w     12.00  35.00   1.00   30.00    --    7.76 -77.00  30.00   23
 17  \w    -34.00  20.00   1.00   30.00    --    7.76  53.00 -17.00   54
 18  \w     34.00  58.00   1.00   30.00    --    7.76 -99.00  60.00   24
 19  \w    -53.00   9.00   1.00   30.00    --   -8.54  81.00 -29.00   62
 20  \w    -14.00  38.00   1.00   30.00    --   -8.54 -38.00-180.00   52
 21  \w    -19.00  24.00   1.00   30.00    --   -8.54 -53.00  17.00   43
;
_diffrn_measurement_device       'four-circle diffractometer'
_diffrn_measurement_device_type  'SuperNova, Single source at offset/far, Atlas'
_diffrn_measurement_method       '\w scans'
_diffrn_orient_matrix_type       
'CrysAlisPro convention (1999,Acta A55,543-557)'
_diffrn_orient_matrix_UB_11      -0.0148658000
_diffrn_orient_matrix_UB_12      -0.0157202000
_diffrn_orient_matrix_UB_13      -0.0374777000
_diffrn_orient_matrix_UB_21      -0.0321263000
_diffrn_orient_matrix_UB_22      -0.0545528000
_diffrn_orient_matrix_UB_23      -0.0007345000
_diffrn_orient_matrix_UB_31      -0.0516162000
_diffrn_orient_matrix_UB_32      0.0225598000
_diffrn_orient_matrix_UB_33      0.0041189000
_diffrn_radiation_monochromator  mirror
_diffrn_radiation_probe          x-ray
_diffrn_radiation_type           MoK\a
_diffrn_radiation_wavelength     0.71073
_diffrn_source                   'micro-focus sealed X-ray tube'
_diffrn_source_type              'SuperNova (Mo) X-ray Source'
_reflns_Friedel_coverage         0.000
_reflns_Friedel_fraction_full    .
_reflns_Friedel_fraction_max     .
_reflns_number_gt                1609
_reflns_number_total             2149
_reflns_odcompleteness_completeness 38.56
_reflns_odcompleteness_iscentric 1
_reflns_odcompleteness_theta     20.77
_reflns_special_details          
;
 Reflections were merged by SHELXL according to the crystal
 class for the calculation of statistics and refinement.
 
 _reflns_Friedel_fraction is defined as the number of unique
 Friedel pairs measured divided by the number that would be
 possible theoretically, ignoring centric projections and
 systematic absences.
;
_reflns_threshold_expression     'I > 2\s(I)'
_computing_cell_refinement       'CrysAlisPro 1.171.39.46 (Rigaku OD, 2018)'
_computing_data_collection       'CrysAlisPro 1.171.39.46 (Rigaku OD, 2018)'
_computing_data_reduction        'CrysAlisPro 1.171.39.46 (Rigaku OD, 2018)'
_computing_molecular_graphics    'Olex2 (Dolomanov et al., 2009)'
_computing_publication_material  'Olex2 (Dolomanov et al., 2009)'
_computing_structure_refinement  'ShelXL (Sheldrick, 2015)'
_computing_structure_solution    'ShelXT (Sheldrick, 2015)'
_refine_diff_density_max         0.542
_refine_diff_density_min         -0.682
_refine_diff_density_rms         0.096
_refine_ls_extinction_coef       .
_refine_ls_extinction_method     none
_refine_ls_goodness_of_fit_ref   1.052
_refine_ls_hydrogen_treatment    constr
_refine_ls_matrix_type           full
_refine_ls_number_parameters     278
_refine_ls_number_reflns         2149
_refine_ls_number_restraints     36
_refine_ls_R_factor_all          0.1156
_refine_ls_R_factor_gt           0.0806
_refine_ls_restrained_S_all      1.052
_refine_ls_shift/su_max          0.000
_refine_ls_shift/su_mean         0.000
_refine_ls_structure_factor_coef Fsqd
_refine_ls_weighting_details     
'w=1/[\s^2^(Fo^2^)+(0.1092P)^2^+29.6617P] where P=(Fo^2^+2Fc^2^)/3'
_refine_ls_weighting_scheme      calc
_refine_ls_wR_factor_gt          0.1889
_refine_ls_wR_factor_ref         0.2115
_refine_special_details          ?
_olex2_refinement_description    
;
1. Fixed Uiso
 At 1.2 times of:
  All C(H) groups
 At 1.5 times of:
  All C(H,H,H) groups
2. Restrained planarity
 C54, C55, C56, C57, C58, F16, F17, F18, F19, F20, B1, C53
 with sigma of 0.1
 C47, C52, C51, C50, C49, C48, F15, F14, F13, F12, F11, B1
 with sigma of 0.1
 C35, C36, C37, C38, C39, C40, F1, F2, F3, F4, F5, B1
 with sigma of 0.1
 C41, C46, C45, C44, C43, C42, F10, F9, F8, F7, F6, B1
 with sigma of 0.1
3.a Aromatic/amide H refined with riding coordinates:
 C3(H3), C5(H5), C20(H20), C22(H22)
3.b Fitted pentagon refined as free rotating group:
 C1(C2,C3,C4,C5), C21(C20,C19,C18,C22)
3.c Fitted hexagon refined as free rotating group:
 C35(C40,C39,C38,C37,C36), C41(C42,C43,C44,C45,C46), C47(C48,C49,C50,C51,C52),
 C53(C58,C57,C56,C55,C54)
3.d Idealised Me refined as rotating group:
 C7(H7A,H7B,H7C), C8(H8A,H8B,H8C), C9(H9A,H9B,H9C), C11(H11A,H11B,H11C),
 C12(H12A,H12B,H12C), C13(H13A,H13B,H13C), C15(H15A,H15B,H15C), C16(H16A,H16B,
 H16C), C17(H17A,H17B,H17C), C24(H24A,H24B,H24C), C25(H25A,H25B,H25C), C26(H26A,
 H26B,H26C), C28(H28A,H28B,H28C), C29(H29A,H29B,H29C), C30(H30A,H30B,H30C),
 C32(H32A,H32B,H32C), C33(H33A,H33B,H33C), C34(H34A,H34B,H34C)
;
_atom_sites_solution_hydrogens   geom
_atom_sites_solution_primary     dual
_atom_sites_solution_secondary   ?
loop_
_atom_site_label
_atom_site_type_symbol
_atom_site_fract_x
_atom_site_fract_y
_atom_site_fract_z
_atom_site_U_iso_or_equiv
_atom_site_adp_type
_atom_site_occupancy
_atom_site_site_symmetry_order
_atom_site_calc_flag
_atom_site_refinement_flags_posn
_atom_site_refinement_flags_adp
_atom_site_refinement_flags_occupancy
_atom_site_disorder_assembly
_atom_site_disorder_group
Dy1 Dy 0.68595(10) 0.84653(10) 0.72036(16) 0.054(2) Uani 1 1 d . . . . .
C1 C 0.5632(12) 0.9977(12) 0.7219(16) 0.053(7) Uiso 1 1 d . . . . .
C2 C 0.5058(17) 0.9313(17) 0.7612(15) 0.061(8) Uiso 1 1 d G . . . .
C3 C 0.4515(13) 0.8207(14) 0.7132(17) 0.037(6) Uiso 1 1 d G . . . .
H3 H 0.407955 0.760203 0.724804 0.044 Uiso 1 1 calc R . . . .
C4 C 0.4754(13) 0.8187(12) 0.6442(16) 0.043(6) Uiso 1 1 d G . . . .
C5 C 0.5444(12) 0.9281(15) 0.6496(15) 0.033(6) Uiso 1 1 d G . . . .
H5 H 0.572391 0.950248 0.612365 0.040 Uiso 1 1 calc R . . . .
C6 C 0.656(2) 1.117(2) 0.750(3) 0.046(6) Uiso 1 1 d . . . . .
C7 C 0.771(2) 1.101(2) 0.773(3) 0.055(7) Uiso 1 1 d . . . . .
H7A H 0.777471 1.104995 0.822651 0.083 Uiso 1 1 calc GR . . . .
H7B H 0.830907 1.160282 0.767929 0.083 Uiso 1 1 calc GR . . . .
H7C H 0.781058 1.027054 0.745548 0.083 Uiso 1 1 calc GR . . . .
C8 C 0.609(2) 1.215(2) 0.804(3) 0.070(8) Uiso 1 1 d . . . . .
H8A H 0.530614 1.216048 0.784759 0.105 Uiso 1 1 calc GR . . . .
H8B H 0.660115 1.288369 0.811379 0.105 Uiso 1 1 calc GR . . . .
H8C H 0.607718 1.199541 0.848512 0.105 Uiso 1 1 calc GR . . . .
C9 C 0.675(2) 1.160(2) 0.683(3) 0.056(7) Uiso 1 1 d . . . . .
H9A H 0.708499 1.105979 0.650064 0.084 Uiso 1 1 calc GR . . . .
H9B H 0.726718 1.234161 0.698365 0.084 Uiso 1 1 calc GR . . . .
H9C H 0.599924 1.164274 0.660627 0.084 Uiso 1 1 calc GR . . . .
C10 C 0.482(2) 0.960(2) 0.841(3) 0.046(7) Uiso 1 1 d . . . . .
C11 C 0.581(2) 1.010(2) 0.888(3) 0.054(7) Uiso 1 1 d . . . . .
H11A H 0.623126 0.952036 0.893328 0.082 Uiso 1 1 calc GR . . . .
H11B H 0.560404 1.047830 0.933508 0.082 Uiso 1 1 calc GR . . . .
H11C H 0.629755 1.065009 0.872352 0.082 Uiso 1 1 calc GR . . . .
C12 C 0.420(3) 0.846(2) 0.854(4) 0.072(8) Uiso 1 1 d . . . . .
H12A H 0.346152 0.814623 0.822155 0.108 Uiso 1 1 calc GR . . . .
H12B H 0.405464 0.863264 0.902096 0.108 Uiso 1 1 calc GR . . . .
H12C H 0.469532 0.791315 0.844973 0.108 Uiso 1 1 calc GR . . . .
C13 C 0.383(2) 1.030(2) 0.843(4) 0.070(8) Uiso 1 1 d . . . . .
H13A H 0.384632 1.064594 0.805692 0.105 Uiso 1 1 calc GR . . . .
H13B H 0.395229 1.089339 0.888159 0.105 Uiso 1 1 calc GR . . . .
H13C H 0.307330 0.979403 0.836631 0.105 Uiso 1 1 calc GR . . . .
C14 C 0.414(2) 0.727(2) 0.576(3) 0.042(6) Uiso 1 1 d . . . . .
C15 C 0.490(4) 0.645(4) 0.540(6) 0.155(17) Uiso 1 1 d . . . . .
H15A H 0.514538 0.663998 0.499071 0.233 Uiso 1 1 calc GR . . . .
H15B H 0.445291 0.566777 0.524598 0.233 Uiso 1 1 calc GR . . . .
H15C H 0.558873 0.651463 0.572760 0.233 Uiso 1 1 calc GR . . . .
C16 C 0.387(4) 0.776(4) 0.510(6) 0.17(2) Uiso 1 1 d . . . . .
H16A H 0.394682 0.858145 0.528081 0.262 Uiso 1 1 calc GR . . . .
H16B H 0.307558 0.741002 0.485992 0.262 Uiso 1 1 calc GR . . . .
H16C H 0.441248 0.758657 0.477413 0.262 Uiso 1 1 calc GR . . . .
C17 C 0.300(4) 0.665(6) 0.580(8) 0.22(3) Uiso 1 1 d . . . . .
H17A H 0.307467 0.592242 0.586245 0.325 Uiso 1 1 calc GR . . . .
H17B H 0.246931 0.652011 0.537617 0.325 Uiso 1 1 calc GR . . . .
H17C H 0.270772 0.709180 0.620380 0.325 Uiso 1 1 calc GR . . . .
C21 C 0.8473(17) 0.7899(17) 0.6354(18) 0.055(7) Uiso 1 1 d . . . . .
C20 C 0.9121(12) 0.8614(11) 0.7023(19) 0.038(6) Uiso 1 1 d G . . . .
H20 H 0.961250 0.933318 0.711251 0.046 Uiso 1 1 calc R . . . .
C19 C 0.8885(18) 0.8040(17) 0.7533(17) 0.061(8) Uiso 1 1 d G . . . .
C18 C 0.8092(16) 0.6969(14) 0.7178(19) 0.052(8) Uiso 1 1 d G . . . .
C22 C 0.7838(13) 0.6882(12) 0.6450(18) 0.045(7) Uiso 1 1 d G . . . .
H22 H 0.734172 0.626750 0.609714 0.053 Uiso 1 1 calc R . . . .
C23 C 0.740(2) 0.608(2) 0.752(3) 0.045(6) Uiso 1 1 d . . . . .
C24 C 0.634(2) 0.651(2) 0.775(4) 0.060(7) Uiso 1 1 d . . . . .
H24A H 0.656869 0.714058 0.818684 0.091 Uiso 1 1 calc GR . . . .
H24B H 0.579018 0.589710 0.783066 0.091 Uiso 1 1 calc GR . . . .
H24C H 0.596576 0.676098 0.739157 0.091 Uiso 1 1 calc GR . . . .
C25 C 0.808(2) 0.569(3) 0.796(3) 0.069(8) Uiso 1 1 d . . . . .
H25A H 0.866282 0.535909 0.771282 0.103 Uiso 1 1 calc GR . . . .
H25B H 0.758598 0.511864 0.810344 0.103 Uiso 1 1 calc GR . . . .
H25C H 0.846344 0.632212 0.837349 0.103 Uiso 1 1 calc GR . . . .
C26 C 0.682(2) 0.494(2) 0.687(3) 0.058(7) Uiso 1 1 d . . . . .
H26A H 0.633865 0.512565 0.652243 0.088 Uiso 1 1 calc GR . . . .
H26B H 0.633830 0.439666 0.704687 0.088 Uiso 1 1 calc GR . . . .
H26C H 0.743067 0.459914 0.666160 0.088 Uiso 1 1 calc GR . . . .
C27 C 0.954(2) 0.854(2) 0.820(3) 0.044(6) Uiso 1 1 d . . . . .
C28 C 0.879(3) 0.871(2) 0.882(4) 0.072(8) Uiso 1 1 d . . . . .
H28A H 0.827214 0.920555 0.877095 0.108 Uiso 1 1 calc GR . . . .
H28B H 0.931086 0.904252 0.926743 0.108 Uiso 1 1 calc GR . . . .
H28C H 0.833974 0.797202 0.880325 0.108 Uiso 1 1 calc GR . . . .
C29 C 1.027(2) 0.982(2) 0.841(4) 0.071(8) Uiso 1 1 d . . . . .
H29A H 1.082764 0.986402 0.808863 0.106 Uiso 1 1 calc GR . . . .
H29B H 1.067348 1.005026 0.888570 0.106 Uiso 1 1 calc GR . . . .
H29C H 0.973775 1.031844 0.837234 0.106 Uiso 1 1 calc GR . . . .
C30 C 1.055(2) 0.791(2) 0.841(3) 0.064(8) Uiso 1 1 d . . . . .
H30A H 1.020737 0.711427 0.832572 0.095 Uiso 1 1 calc GR . . . .
H30B H 1.087891 0.827013 0.889934 0.095 Uiso 1 1 calc GR . . . .
H30C H 1.115350 0.797588 0.811840 0.095 Uiso 1 1 calc GR . . . .
C31 C 0.866(2) 0.809(2) 0.564(3) 0.048(7) Uiso 1 1 d . . . . .
C32 C 0.825(4) 0.915(4) 0.561(5) 0.121(13) Uiso 1 1 d . . . . .
H32A H 0.759769 0.895207 0.522731 0.182 Uiso 1 1 calc GR . . . .
H32B H 0.888389 0.968273 0.552266 0.182 Uiso 1 1 calc GR . . . .
H32C H 0.800292 0.950964 0.604937 0.182 Uiso 1 1 calc GR . . . .
C33 C 0.816(3) 0.704(3) 0.506(5) 0.123(13) Uiso 1 1 d . . . . .
H33A H 0.795682 0.641017 0.524119 0.184 Uiso 1 1 calc GR . . . .
H33B H 0.872374 0.688004 0.474009 0.184 Uiso 1 1 calc GR . . . .
H33C H 0.746083 0.713406 0.480033 0.184 Uiso 1 1 calc GR . . . .
C34 C 0.998(3) 0.835(4) 0.560(5) 0.134(14) Uiso 1 1 d . . . . .
H34A H 1.033101 0.912322 0.590068 0.201 Uiso 1 1 calc GR . . . .
H34B H 1.010157 0.827027 0.512306 0.201 Uiso 1 1 calc GR . . . .
H34C H 1.035139 0.782057 0.577003 0.201 Uiso 1 1 calc GR . . . .
F1 F 0.7771(11) 0.3873(11) 0.2449(16) 0.060(4) Uiso 1 1 d . . . . .
F2 F 0.9214(13) 0.3515(13) 0.3474(18) 0.074(4) Uiso 1 1 d . . . . .
F3 F 1.0937(15) 0.5234(15) 0.432(2) 0.098(5) Uiso 1 1 d . . . . .
F4 F 1.1370(14) 0.7353(14) 0.413(2) 0.089(5) Uiso 1 1 d . . . . .
F5 F 1.0043(12) 0.7707(12) 0.3070(17) 0.063(4) Uiso 1 1 d . . . . .
F6 F 0.8430(12) 0.8826(12) 0.2466(17) 0.065(4) Uiso 1 1 d . . . . .
F7 F 0.7455(12) 1.0188(12) 0.3430(17) 0.069(4) Uiso 1 1 d . . . . .
F8 F 0.6013(13) 0.9298(13) 0.4222(18) 0.078(5) Uiso 1 1 d . . . . .
F9 F 0.5452(13) 0.7014(13) 0.3999(18) 0.077(4) Uiso 1 1 d . . . . .
F10 F 0.6331(11) 0.5601(11) 0.2998(16) 0.055(4) Uiso 1 1 d . . . . .
F11 F 1.0511(11) 0.6043(12) 0.1759(17) 0.060(4) Uiso 1 1 d . . . . .
F12 F 1.1321(14) 0.6481(14) 0.066(2) 0.090(5) Uiso 1 1 d . . . . .
F13 F 1.0061(17) 0.7366(16) -0.020(2) 0.119(7) Uiso 1 1 d . . . . .
F14 F 0.7933(13) 0.7826(13) 0.0127(19) 0.078(5) Uiso 1 1 d . . . . .
F15 F 0.7045(11) 0.7306(11) 0.1192(16) 0.056(4) Uiso 1 1 d . . . . .
F16 F 0.5302(11) 0.5912(11) 0.1710(16) 0.055(4) Uiso 1 1 d . . . . .
F17 F 0.3980(13) 0.4301(13) 0.0612(19) 0.083(5) Uiso 1 1 d . . . . .
F18 F 0.4844(15) 0.2521(15) -0.019(2) 0.099(5) Uiso 1 1 d . . . . .
F19 F 0.7148(12) 0.2460(12) 0.0120(17) 0.066(4) Uiso 1 1 d . . . . .
F20 F 0.8544(11) 0.4114(11) 0.1195(15) 0.052(3) Uiso 1 1 d . . . . .
C35 C 0.8883(12) 0.5844(13) 0.2731(13) 0.051(7) Uiso 1 1 d . . . . .
C40 C 0.9800(14) 0.6710(10) 0.3171(14) 0.047(7) Uiso 1 1 d G . . . .
C39 C 1.0499(12) 0.6495(12) 0.3703(14) 0.061(8) Uiso 1 1 d G . . . .
C38 C 1.0283(13) 0.5414(15) 0.3795(13) 0.065(8) Uiso 1 1 d G . . . .
C37 C 0.9367(14) 0.4548(11) 0.3355(14) 0.053(7) Uiso 1 1 d G . . . .
C36 C 0.8667(12) 0.4763(11) 0.2823(14) 0.046(6) Uiso 1 1 d G . . . .
C41 C 0.7396(13) 0.7133(11) 0.2692(13) 0.044(6) Uiso 1 1 d . . . . .
C42 C 0.7676(12) 0.8310(12) 0.2794(14) 0.051(7) Uiso 1 1 d G . . . .
C43 C 0.7208(13) 0.9058(9) 0.3305(14) 0.049(6) Uiso 1 1 d G . . . .
C44 C 0.6459(14) 0.8628(12) 0.3714(13) 0.066(8) Uiso 1 1 d G . . . .
C45 C 0.6179(13) 0.7451(13) 0.3612(13) 0.058(7) Uiso 1 1 d G . . . .
C46 C 0.6648(13) 0.6704(10) 0.3101(14) 0.046(6) Uiso 1 1 d G . . . .
C47 C 0.8701(12) 0.6648(12) 0.1507(13) 0.050(7) Uiso 1 1 d . . . . .
C48 C 0.9798(12) 0.6430(12) 0.1368(14) 0.043(6) Uiso 1 1 d G . . . .
C49 C 1.0257(11) 0.6668(13) 0.0795(14) 0.057(7) Uiso 1 1 d G . . . .
C50 C 0.9619(14) 0.7123(13) 0.0360(13) 0.080(9) Uiso 1 1 d G . . . .
C51 C 0.8522(13) 0.7341(13) 0.0499(13) 0.050(7) Uiso 1 1 d G . . . .
C52 C 0.8063(10) 0.7103(12) 0.1072(14) 0.045(6) Uiso 1 1 d G . . . .
C53 C 0.7006(12) 0.5096(12) 0.1518(13) 0.048(6) Uiso 1 1 d . . . . .
C58 C 0.7468(10) 0.4213(13) 0.1109(14) 0.045(6) Uiso 1 1 d G . . . .
C57 C 0.6751(14) 0.3352(12) 0.0537(14) 0.045(6) Uiso 1 1 d G . . . .
C56 C 0.5570(13) 0.3374(13) 0.0375(13) 0.074(9) Uiso 1 1 d G . . . .
C55 C 0.5108(10) 0.4257(14) 0.0784(14) 0.055(7) Uiso 1 1 d G . . . .
C54 C 0.5825(13) 0.5118(12) 0.1356(14) 0.048(7) Uiso 1 1 d G . . . .
B1 B 0.800(2) 0.618(2) 0.215(2) 0.047(8) Uiso 1 1 d . . . . .

loop_
_atom_site_aniso_label
_atom_site_aniso_U_11
_atom_site_aniso_U_22
_atom_site_aniso_U_33
_atom_site_aniso_U_23
_atom_site_aniso_U_13
_atom_site_aniso_U_12
Dy1 0.0470(8) 0.0503(9) 0.068(7) 0.020(2) 0.0116(19) 0.0153(7)

_geom_special_details            
;
 All esds (except the esd in the dihedral angle between two l.s. planes)
 are estimated using the full covariance matrix.  The cell esds are taken
 into account individually in the estimation of esds in distances, angles
 and torsion angles; correlations between esds in cell parameters are only
 used when they are defined by crystal symmetry.  An approximate (isotropic)
 treatment of cell esds is used for estimating esds involving l.s. planes.
;
loop_
_geom_bond_atom_site_label_1
_geom_bond_atom_site_label_2
_geom_bond_distance
_geom_bond_site_symmetry_2
_geom_bond_publ_flag
Dy1 C1 2.549(14) . ?
Dy1 C2 2.606(17) . ?
Dy1 C3 2.680(14) . ?
Dy1 C4 2.67(2) . ?
Dy1 C5 2.590(18) . ?
Dy1 C21 2.70(2) . ?
Dy1 C20 2.675(13) . ?
Dy1 C19 2.57(2) . ?
Dy1 C18 2.535(15) . ?
Dy1 C22 2.613(18) . ?
C1 C2 1.4200 . ?
C1 C5 1.4200 . ?
C1 C6 1.59(3) . ?
C2 C3 1.4200 . ?
C2 C10 1.58(6) . ?
C3 C4 1.4200 . ?
C4 C5 1.4200 . ?
C4 C14 1.52(5) . ?
C6 C7 1.44(4) . ?
C6 C8 1.59(5) . ?
C6 C9 1.58(7) . ?
C10 C11 1.34(6) . ?
C10 C12 1.57(3) . ?
C10 C13 1.57(3) . ?
C14 C15 1.54(5) . ?
C14 C16 1.62(10) . ?
C14 C17 1.44(5) . ?
C21 C20 1.4200 . ?
C21 C22 1.4200 . ?
C21 C31 1.54(5) . ?
C20 C19 1.4200 . ?
C19 C18 1.4200 . ?
C19 C27 1.38(6) . ?
C18 C22 1.4200 . ?
C18 C23 1.60(3) . ?
C23 C24 1.49(3) . ?
C23 C25 1.37(6) . ?
C23 C26 1.61(6) . ?
C27 C28 1.56(7) . ?
C27 C29 1.57(4) . ?
C27 C30 1.60(4) . ?
C31 C32 1.50(4) . ?
C31 C33 1.45(8) . ?
C31 C34 1.53(3) . ?
F1 C36 1.35(2) . ?
F2 C37 1.356(18) . ?
F3 C38 1.33(4) . ?
F4 C39 1.35(3) . ?
F5 C40 1.298(16) . ?
F6 C42 1.33(2) . ?
F7 C43 1.326(15) . ?
F8 C44 1.32(3) . ?
F9 C45 1.35(2) . ?
F10 C46 1.303(14) . ?
F11 C48 1.33(3) . ?
F12 C49 1.337(17) . ?
F13 C50 1.36(4) . ?
F14 C51 1.30(3) . ?
F15 C52 1.286(14) . ?
F16 C54 1.32(2) . ?
F17 C55 1.341(19) . ?
F18 C56 1.38(4) . ?
F19 C57 1.36(2) . ?
F20 C58 1.281(15) . ?
C35 C40 1.3900 . ?
C35 C36 1.3900 . ?
C35 B1 1.67(4) . ?
C40 C39 1.3900 . ?
C39 C38 1.3900 . ?
C38 C37 1.3900 . ?
C37 C36 1.3900 . ?
C41 C42 1.3900 . ?
C41 C46 1.3900 . ?
C41 B1 1.67(3) . ?
C42 C43 1.3900 . ?
C43 C44 1.3900 . ?
C44 C45 1.3900 . ?
C45 C46 1.3900 . ?
C47 C48 1.3900 . ?
C47 C52 1.3900 . ?
C47 B1 1.76(4) . ?
C48 C49 1.3900 . ?
C49 C50 1.3900 . ?
C50 C51 1.3900 . ?
C51 C52 1.3900 . ?
C53 C58 1.3900 . ?
C53 C54 1.3900 . ?
C53 B1 1.71(4) . ?
C58 C57 1.3900 . ?
C57 C56 1.3900 . ?
C56 C55 1.3900 . ?
C55 C54 1.3900 . ?

loop_
_geom_angle_atom_site_label_1
_geom_angle_atom_site_label_2
_geom_angle_atom_site_label_3
_geom_angle
_geom_angle_site_symmetry_1
_geom_angle_site_symmetry_3
_geom_angle_publ_flag
C1 Dy1 C2 31.95(18) . . ?
C1 Dy1 C3 52.1(2) . . ?
C1 Dy1 C4 52.2(2) . . ?
C1 Dy1 C5 32.07(16) . . ?
C1 Dy1 C21 127.4(7) . . ?
C1 Dy1 C20 127.2(5) . . ?
C1 Dy1 C19 147.5(6) . . ?
C1 Dy1 C22 147.6(10) . . ?
C2 Dy1 C3 31.13(16) . . ?
C2 Dy1 C4 51.6(2) . . ?
C2 Dy1 C21 157.2(8) . . ?
C2 Dy1 C20 154.0(6) . . ?
C2 Dy1 C22 153.5(7) . . ?
C3 Dy1 C21 139.7(9) . . ?
C4 Dy1 C3 30.79(17) . . ?
C4 Dy1 C21 111.2(9) . . ?
C4 Dy1 C20 139.2(10) . . ?
C5 Dy1 C2 52.49(19) . . ?
C5 Dy1 C3 51.7(2) . . ?
C5 Dy1 C4 31.3(2) . . ?
C5 Dy1 C21 104.8(8) . . ?
C5 Dy1 C20 121.3(7) . . ?
C5 Dy1 C22 116.2(9) . . ?
C20 Dy1 C3 169.8(11) . . ?
C20 Dy1 C21 30.65(17) . . ?
C19 Dy1 C2 148.9(9) . . ?
C19 Dy1 C3 155.0(7) . . ?
C19 Dy1 C4 157.8(8) . . ?
C19 Dy1 C5 152.6(7) . . ?
C19 Dy1 C21 51.61(18) . . ?
C19 Dy1 C20 31.31(16) . . ?
C19 Dy1 C22 52.58(18) . . ?
C18 Dy1 C1 179.4(8) . . ?
C18 Dy1 C2 148.6(6) . . ?
C18 Dy1 C3 128.4(5) . . ?
C18 Dy1 C4 127.9(7) . . ?
C18 Dy1 C5 147.6(10) . . ?
C18 Dy1 C21 52.0(2) . . ?
C18 Dy1 C20 52.3(2) . . ?
C18 Dy1 C19 32.3(2) . . ?
C18 Dy1 C22 31.98(15) . . ?
C22 Dy1 C3 122.4(7) . . ?
C22 Dy1 C4 105.2(8) . . ?
C22 Dy1 C21 31.0(2) . . ?
C22 Dy1 C20 51.5(2) . . ?
C2 C1 Dy1 76.2(6) . . ?
C2 C1 C5 108.0 . . ?
C2 C1 C6 129(2) . . ?
C5 C1 Dy1 75.5(8) . . ?
C5 C1 C6 122(2) . . ?
C6 C1 Dy1 104.7(11) . . ?
C1 C2 Dy1 71.8(5) . . ?
C1 C2 C3 108.0 . . ?
C1 C2 C10 133.7(17) . . ?
C3 C2 Dy1 77.3(7) . . ?
C3 C2 C10 118.0(17) . . ?
C10 C2 Dy1 122.0(18) . . ?
C2 C3 Dy1 71.6(7) . . ?
C4 C3 Dy1 74.2(8) . . ?
C4 C3 C2 108.0 . . ?
C3 C4 Dy1 75.0(7) . . ?
C3 C4 C5 108.0 . . ?
C3 C4 C14 125.0(19) . . ?
C5 C4 Dy1 71.2(5) . . ?
C5 C4 C14 125.6(19) . . ?
C14 C4 Dy1 130.2(11) . . ?
C1 C5 Dy1 72.4(8) . . ?
C4 C5 Dy1 77.5(6) . . ?
C4 C5 C1 108.0 . . ?
C7 C6 C1 110.6(17) . . ?
C7 C6 C8 116(4) . . ?
C7 C6 C9 104(2) . . ?
C8 C6 C1 112.8(18) . . ?
C9 C6 C1 107(4) . . ?
C9 C6 C8 106(2) . . ?
C11 C10 C2 113(2) . . ?
C11 C10 C12 110(4) . . ?
C11 C10 C13 117(4) . . ?
C12 C10 C2 109(4) . . ?
C13 C10 C2 103(4) . . ?
C13 C10 C12 103.3(18) . . ?
C4 C14 C15 115(4) . . ?
C4 C14 C16 114(3) . . ?
C15 C14 C16 97(5) . . ?
C17 C14 C4 114(6) . . ?
C17 C14 C15 111(4) . . ?
C17 C14 C16 103(5) . . ?
C20 C21 Dy1 73.8(8) . . ?
C20 C21 C31 125(2) . . ?
C22 C21 Dy1 71.2(5) . . ?
C22 C21 C20 108.0 . . ?
C22 C21 C31 126(2) . . ?
C31 C21 Dy1 130.9(12) . . ?
C21 C20 Dy1 75.6(8) . . ?
C21 C20 C19 108.0 . . ?
C19 C20 Dy1 70.4(8) . . ?
C20 C19 Dy1 78.3(8) . . ?
C18 C19 Dy1 72.3(5) . . ?
C18 C19 C20 108.0 . . ?
C27 C19 Dy1 122.2(18) . . ?
C27 C19 C20 116(2) . . ?
C27 C19 C18 135(2) . . ?
C19 C18 Dy1 75.4(6) . . ?
C19 C18 C22 108.0 . . ?
C19 C18 C23 128(3) . . ?
C22 C18 Dy1 77.0(10) . . ?
C22 C18 C23 123(3) . . ?
C23 C18 Dy1 106.1(10) . . ?
C21 C22 Dy1 77.8(6) . . ?
C21 C22 C18 108.0 . . ?
C18 C22 Dy1 71.0(9) . . ?
C18 C23 C26 106(4) . . ?
C24 C23 C18 107.8(18) . . ?
C24 C23 C26 102(3) . . ?
C25 C23 C18 116(2) . . ?
C25 C23 C24 120(5) . . ?
C25 C23 C26 103(3) . . ?
C19 C27 C28 114(2) . . ?
C19 C27 C29 119(4) . . ?
C19 C27 C30 116(3) . . ?
C28 C27 C29 98(3) . . ?
C28 C27 C30 106(4) . . ?
C29 C27 C30 101(2) . . ?
C32 C31 C21 109(4) . . ?
C32 C31 C34 105(2) . . ?
C33 C31 C21 110(3) . . ?
C33 C31 C32 117(5) . . ?
C33 C31 C34 106(4) . . ?
C34 C31 C21 109(4) . . ?
C40 C35 C36 120.0 . . ?
C40 C35 B1 118.0(13) . . ?
C36 C35 B1 121.8(13) . . ?
F5 C40 C35 120.5(18) . . ?
F5 C40 C39 119.4(18) . . ?
C35 C40 C39 120.0 . . ?
F4 C39 C40 118.8(16) . . ?
F4 C39 C38 121.1(16) . . ?
C40 C39 C38 120.0 . . ?
F3 C38 C39 119.2(15) . . ?
F3 C38 C37 120.7(14) . . ?
C39 C38 C37 120.0 . . ?
F2 C37 C38 116.6(17) . . ?
F2 C37 C36 123.4(17) . . ?
C36 C37 C38 120.0 . . ?
F1 C36 C35 125.2(14) . . ?
F1 C36 C37 114.8(15) . . ?
C37 C36 C35 120.0 . . ?
C42 C41 C46 120.0 . . ?
C42 C41 B1 123.8(12) . . ?
C46 C41 B1 116.0(12) . . ?
F6 C42 C41 125.4(12) . . ?
F6 C42 C43 114.5(13) . . ?
C41 C42 C43 120.0 . . ?
F7 C43 C42 122.5(15) . . ?
F7 C43 C44 117.4(15) . . ?
C44 C43 C42 120.0 . . ?
F8 C44 C43 122.8(13) . . ?
F8 C44 C45 117.1(13) . . ?
C43 C44 C45 120.0 . . ?
F9 C45 C44 121.1(13) . . ?
F9 C45 C46 118.9(13) . . ?
C44 C45 C46 120.0 . . ?
F10 C46 C41 121.4(15) . . ?
F10 C46 C45 118.5(14) . . ?
C45 C46 C41 120.0 . . ?
C48 C47 C52 120.0 . . ?
C48 C47 B1 121.2(12) . . ?
C52 C47 B1 118.2(13) . . ?
F11 C48 C47 125.7(15) . . ?
F11 C48 C49 114.3(14) . . ?
C47 C48 C49 120.0 . . ?
F12 C49 C48 120.6(19) . . ?
F12 C49 C50 119.4(19) . . ?
C50 C49 C48 120.0 . . ?
F13 C50 C49 120.7(15) . . ?
F13 C50 C51 119.3(15) . . ?
C49 C50 C51 120.0 . . ?
F14 C51 C50 121.5(16) . . ?
F14 C51 C52 118.4(16) . . ?
C50 C51 C52 120.0 . . ?
F15 C52 C47 120.7(17) . . ?
F15 C52 C51 119.3(17) . . ?
C51 C52 C47 120.0 . . ?
C58 C53 C54 120.0 . . ?
C58 C53 B1 115.6(12) . . ?
C54 C53 B1 124.1(12) . . ?
F20 C58 C53 125.8(16) . . ?
F20 C58 C57 114.2(16) . . ?
C53 C58 C57 120.0 . . ?
F19 C57 C58 122.8(15) . . ?
F19 C57 C56 117.2(15) . . ?
C56 C57 C58 120.0 . . ?
F18 C56 C57 120.7(13) . . ?
F18 C56 C55 119.3(13) . . ?
C57 C56 C55 120.0 . . ?
F17 C55 C56 120.0(17) . . ?
F17 C55 C54 120.0(16) . . ?
C54 C55 C56 120.0 . . ?
F16 C54 C53 124.8(15) . . ?
F16 C54 C55 115.2(15) . . ?
C55 C54 C53 120.0 . . ?
C35 B1 C41 101(2) . . ?
C35 B1 C47 115.3(14) . . ?
C35 B1 C53 119.0(14) . . ?
C41 B1 C47 115.7(14) . . ?
C41 B1 C53 114.1(14) . . ?
C53 B1 C47 93(2) . . ?

_shelx_res_file                  
;
TITL dy60_hp1a_38deg_a.res in P-1
    dy60_hp1a_38deg.res
    created by SHELXL-2018/3 at 15:39:10 on 26-Feb-2020
REM Old TITL Dy60_HP1a_38deg in P-1
REM SHELXT solution in P-1: R1 0.140, Rweak 0.027, Alpha 0.095
REM <I/s> 0.000 for 0 systematic absences, Orientation as input
REM Formula found by SHELXT: C55 B F21 Dy
CELL 0.71073 11.6573 12.423 19.8984 106.869 95.482 100.196
ZERR 2 0.0008 0.0009 0.0034 0.011 0.01 0.006
LATT 1
SFAC C H B Dy F
UNIT 116 116 2 2 40
FLAT C54 C55 C56 C57 C58 F16 F17 F18 F19 F20 B1 C53
FLAT C47 C52 C51 C50 C49 C48 F15 F14 F13 F12 F11 B1
FLAT C35 C36 C37 C38 C39 C40 F1 F2 F3 F4 F5 B1
FLAT C41 C46 C45 C44 C43 C42 F10 F9 F8 F7 F6 B1

L.S. 20 0 0
PLAN  20
SIZE 0.16 0.23 0.05
FREE Dy1 C24
FREE Dy1 C7
list 4
fmap 2 53
acta
SHEL 100 0.83
OMIT 0 180
OMIT -5 -2 2
OMIT 4 -5 1
OMIT 5 -4 1
OMIT -5 3 3
OMIT -5 -2 3
OMIT -5 -1 5
OMIT 0 -6 4
OMIT 0 -6 3
OMIT -5 -2 1
OMIT -4 -9 11
OMIT 2 -10 9
OMIT -8 -5 5
OMIT -7 -4 5
OMIT 9 -7 4
OMIT -5 -9 2
OMIT -7 -6 1
REM <olex2.extras>
REM <HklSrc "%.\\Dy60_HP1a_38deg.hkl">
REM </olex2.extras>

WGHT    0.109200   29.661699
FVAR       0.69906
DY1   4    0.685955    0.846532    0.720357    11.00000    0.04695    0.05027 =
         0.06788    0.01988    0.01162    0.01534
AFIX  56
C1    1    0.563220    0.997659    0.721939    11.00000    0.05283
C2    1    0.505801    0.931298    0.761202    11.00000    0.06052
C3    1    0.451499    0.820708    0.713155    11.00000    0.03667
AFIX  43
H3    2    0.407955    0.760203    0.724804    11.00000   -1.20000
AFIX  55
C4    1    0.475358    0.818721    0.644198    11.00000    0.04349
C5    1    0.544405    0.928083    0.649627    11.00000    0.03295
AFIX  43
H5    2    0.572391    0.950248    0.612365    11.00000   -1.20000
AFIX   0
C6    1    0.656074    1.117253    0.749952    11.00000    0.04635
C7    1    0.771011    1.101037    0.773493    11.00000    0.05539
AFIX 137
H7A   2    0.777471    1.104995    0.822651    11.00000   -1.50000
H7B   2    0.830907    1.160282    0.767929    11.00000   -1.50000
H7C   2    0.781058    1.027054    0.745548    11.00000   -1.50000
AFIX   0
C8    1    0.608972    1.214966    0.803995    11.00000    0.06976
AFIX 137
H8A   2    0.530614    1.216048    0.784759    11.00000   -1.50000
H8B   2    0.660115    1.288369    0.811379    11.00000   -1.50000
H8C   2    0.607718    1.199541    0.848512    11.00000   -1.50000
AFIX   0
C9    1    0.674632    1.159586    0.683175    11.00000    0.05621
AFIX 137
H9A   2    0.708499    1.105979    0.650064    11.00000   -1.50000
H9B   2    0.726718    1.234161    0.698365    11.00000   -1.50000
H9C   2    0.599924    1.164274    0.660627    11.00000   -1.50000
AFIX   0
C10   1    0.482482    0.959844    0.840960    11.00000    0.04607
C11   1    0.580908    1.009709    0.888394    11.00000    0.05440
AFIX 137
H11A  2    0.623126    0.952036    0.893328    11.00000   -1.50000
H11B  2    0.560404    1.047830    0.933508    11.00000   -1.50000
H11C  2    0.629755    1.065009    0.872352    11.00000   -1.50000
AFIX   0
C12   1    0.419806    0.846197    0.853795    11.00000    0.07185
AFIX 137
H12A  2    0.346152    0.814623    0.822155    11.00000   -1.50000
H12B  2    0.405464    0.863264    0.902096    11.00000   -1.50000
H12C  2    0.469532    0.791315    0.844973    11.00000   -1.50000
AFIX   0
C13   1    0.382734    1.030118    0.843065    11.00000    0.07029
AFIX 137
H13A  2    0.384632    1.064594    0.805692    11.00000   -1.50000
H13B  2    0.395229    1.089339    0.888159    11.00000   -1.50000
H13C  2    0.307330    0.979403    0.836631    11.00000   -1.50000
AFIX   0
C14   1    0.414280    0.726814    0.575593    11.00000    0.04216
C15   1    0.490386    0.644544    0.539631    11.00000    0.15506
AFIX 137
H15A  2    0.514538    0.663998    0.499071    11.00000   -1.50000
H15B  2    0.445291    0.566777    0.524598    11.00000   -1.50000
H15C  2    0.558873    0.651463    0.572760    11.00000   -1.50000
AFIX   0
C16   1    0.386618    0.776197    0.510080    11.00000    0.17438
AFIX 137
H16A  2    0.394682    0.858145    0.528081    11.00000   -1.50000
H16B  2    0.307558    0.741002    0.485992    11.00000   -1.50000
H16C  2    0.441248    0.758657    0.477413    11.00000   -1.50000
AFIX   0
C17   1    0.300401    0.664919    0.580354    11.00000    0.21684
AFIX 137
H17A  2    0.307467    0.592242    0.586245    11.00000   -1.50000
H17B  2    0.246931    0.652011    0.537617    11.00000   -1.50000
H17C  2    0.270772    0.709180    0.620380    11.00000   -1.50000
AFIX  56
C21   1    0.847346    0.789919    0.635402    11.00000    0.05508
C20   1    0.912052    0.861448    0.702337    11.00000    0.03794
AFIX  43
H20   2    0.961250    0.933318    0.711251    11.00000   -1.20000
AFIX  55
C19   1    0.888450    0.803976    0.753272    11.00000    0.06073
C18   1    0.809158    0.696926    0.717817    11.00000    0.05201
C22   1    0.783754    0.688238    0.644969    11.00000    0.04451
AFIX  43
H22   2    0.734172    0.626750    0.609714    11.00000   -1.20000
AFIX   0
C23   1    0.740045    0.608369    0.751972    11.00000    0.04510
C24   1    0.633611    0.650857    0.775306    11.00000    0.06046
AFIX 137
H24A  2    0.656869    0.714058    0.818684    11.00000   -1.50000
H24B  2    0.579018    0.589710    0.783066    11.00000   -1.50000
H24C  2    0.596576    0.676098    0.739157    11.00000   -1.50000
AFIX   0
C25   1    0.807921    0.569139    0.796051    11.00000    0.06883
AFIX 137
H25A  2    0.866282    0.535909    0.771282    11.00000   -1.50000
H25B  2    0.758598    0.511864    0.810344    11.00000   -1.50000
H25C  2    0.846344    0.632212    0.837349    11.00000   -1.50000
AFIX   0
C26   1    0.681855    0.493597    0.687264    11.00000    0.05848
AFIX 137
H26A  2    0.633865    0.512565    0.652243    11.00000   -1.50000
H26B  2    0.633830    0.439666    0.704687    11.00000   -1.50000
H26C  2    0.743067    0.459914    0.666160    11.00000   -1.50000
AFIX   0
C27   1    0.954035    0.854313    0.820212    11.00000    0.04361
C28   1    0.879400    0.870651    0.882039    11.00000    0.07209
AFIX 137
H28A  2    0.827214    0.920555    0.877095    11.00000   -1.50000
H28B  2    0.931086    0.904252    0.926743    11.00000   -1.50000
H28C  2    0.833974    0.797202    0.880325    11.00000   -1.50000
AFIX   0
C29   1    1.026547    0.981822    0.840718    11.00000    0.07077
AFIX 137
H29A  2    1.082764    0.986402    0.808863    11.00000   -1.50000
H29B  2    1.067348    1.005026    0.888570    11.00000   -1.50000
H29C  2    0.973775    1.031844    0.837234    11.00000   -1.50000
AFIX   0
C30   1    1.054598    0.791255    0.840696    11.00000    0.06362
AFIX 137
H30A  2    1.020737    0.711427    0.832572    11.00000   -1.50000
H30B  2    1.087891    0.827013    0.889934    11.00000   -1.50000
H30C  2    1.115350    0.797588    0.811840    11.00000   -1.50000
AFIX   0
C31   1    0.865964    0.808762    0.563726    11.00000    0.04802
C32   1    0.824901    0.915419    0.560637    11.00000    0.12125
AFIX 137
H32A  2    0.759769    0.895207    0.522731    11.00000   -1.50000
H32B  2    0.888389    0.968273    0.552266    11.00000   -1.50000
H32C  2    0.800292    0.950964    0.604937    11.00000   -1.50000
AFIX   0
C33   1    0.815783    0.703935    0.505553    11.00000    0.12281
AFIX 137
H33A  2    0.795682    0.641017    0.524119    11.00000   -1.50000
H33B  2    0.872374    0.688004    0.474009    11.00000   -1.50000
H33C  2    0.746083    0.713406    0.480033    11.00000   -1.50000
AFIX   0
C34   1    0.998470    0.834992    0.560472    11.00000    0.13401
AFIX 137
H34A  2    1.033101    0.912322    0.590068    11.00000   -1.50000
H34B  2    1.010157    0.827027    0.512306    11.00000   -1.50000
H34C  2    1.035139    0.782057    0.577003    11.00000   -1.50000
AFIX   0

F1    5    0.777054    0.387300    0.244949    11.00000    0.05980
F2    5    0.921438    0.351477    0.347413    11.00000    0.07378
F3    5    1.093660    0.523381    0.432308    11.00000    0.09770
F4    5    1.137006    0.735302    0.412809    11.00000    0.08903
F5    5    1.004274    0.770690    0.307025    11.00000    0.06319
F6    5    0.843021    0.882566    0.246634    11.00000    0.06503
F7    5    0.745520    1.018822    0.342995    11.00000    0.06933
F8    5    0.601338    0.929752    0.422218    11.00000    0.07766
F9    5    0.545156    0.701358    0.399889    11.00000    0.07658
F10   5    0.633058    0.560072    0.299798    11.00000    0.05455
F11   5    1.051067    0.604304    0.175903    11.00000    0.06009
F12   5    1.132093    0.648102    0.066332    11.00000    0.08969
F13   5    1.006135    0.736639   -0.020270    11.00000    0.11889
F14   5    0.793337    0.782557    0.012698    11.00000    0.07844
F15   5    0.704508    0.730646    0.119243    11.00000    0.05579
F16   5    0.530164    0.591216    0.170964    11.00000    0.05460
F17   5    0.397997    0.430116    0.061249    11.00000    0.08256
F18   5    0.484386    0.252142   -0.019162    11.00000    0.09854
F19   5    0.714819    0.246005    0.012020    11.00000    0.06610
F20   5    0.854397    0.411402    0.119461    11.00000    0.05159
AFIX  66
C35   1    0.888347    0.584375    0.273125    11.00000    0.05105
C40   1    0.979966    0.670983    0.317094    11.00000    0.04659
C39   1    1.049943    0.649494    0.370261    11.00000    0.06055
C38   1    1.028301    0.541397    0.379462    11.00000    0.06455
C37   1    0.936683    0.454787    0.335494    11.00000    0.05285
C36   1    0.866705    0.476275    0.282326    11.00000    0.04606
AFIX  66
C41   1    0.739624    0.713331    0.269169    11.00000    0.04435
C42   1    0.767621    0.831037    0.279366    11.00000    0.05108
C43   1    0.720753    0.905765    0.330466    11.00000    0.04878
C44   1    0.645888    0.862787    0.371369    11.00000    0.06560
C45   1    0.617890    0.745081    0.361172    11.00000    0.05814
C46   1    0.664757    0.670352    0.310072    11.00000    0.04567
AFIX  66
C47   1    0.870096    0.664804    0.150693    11.00000    0.04966
C48   1    0.979819    0.643017    0.136824    11.00000    0.04311
C49   1    1.025730    0.666762    0.079470    11.00000    0.05662
C50   1    0.961918    0.712295    0.035985    11.00000    0.08020
C51   1    0.852196    0.734083    0.049853    11.00000    0.05023
C52   1    0.806283    0.710338    0.107206    11.00000    0.04506
AFIX  66
C53   1    0.700572    0.509575    0.151797    11.00000    0.04789
C58   1    0.746843    0.421283    0.110876    11.00000    0.04482
C57   1    0.675074    0.335206    0.053735    11.00000    0.04470
C56   1    0.557034    0.337422    0.037515    11.00000    0.07415
C55   1    0.510762    0.425714    0.078435    11.00000    0.05474
C54   1    0.582530    0.511791    0.135576    11.00000    0.04756
AFIX   0
B1    3    0.800295    0.617629    0.214627    11.00000    0.04687
HKLF 4


REM  dy60_hp1a_38deg_a.res in P-1
REM wR2 = 0.2115, GooF = S = 1.052, Restrained GooF = 1.052 for all data
REM R1 = 0.0806 for 1609 Fo > 4sig(Fo) and 0.1156 for all 2149 data
REM 278 parameters refined using 36 restraints

END

WGHT      0.1092     29.6681

REM Highest difference peak  0.542,  deepest hole -0.682,  1-sigma level  0.096
Q1    1   0.6807  0.9821  0.7185  11.00000  0.05    0.54
Q2    1   0.8148  0.9369  0.7231  11.00000  0.05    0.53
Q3    1   0.7034  0.9944  0.7486  11.00000  0.05    0.51
Q4    1   0.6741  0.7009  0.7020  11.00000  0.05    0.51
Q5    1   0.6977  0.7218  0.7316  11.00000  0.05    0.47
Q6    1   0.3801  0.6035  0.6164  11.00000  0.05    0.46
Q7    1   0.7638  0.8429  0.7603  11.00000  0.05    0.45
Q8    1   0.6613  0.9624  0.6852  11.00000  0.05    0.45
Q9    1   0.7726  0.8534  0.7883  11.00000  0.05    0.42
Q10   1   0.5531  0.7709  0.7462  11.00000  0.05    0.41
Q11   1   1.0368  0.5334  0.1479  11.00000  0.05    0.40
Q12   1   1.0263  0.5209  0.1199  11.00000  0.05    0.39
Q13   1   0.4152  0.5810  0.5573  11.00000  0.05    0.39
Q14   1   1.0966  0.5813  0.0440  11.00000  0.05    0.38
Q15   1   0.2973  0.7185  0.6011  11.00000  0.05    0.34
Q16   1   0.4646  1.0806  0.6909  11.00000  0.05    0.34
Q17   1   0.6007  0.8399  0.6643  11.00000  0.05    0.33
Q18   1   0.6161  0.9674  0.7801  11.00000  0.05    0.32
Q19   1   0.5585  0.9365  0.3355  11.00000  0.05    0.31
Q20   1   0.2793  0.7050  0.5655  11.00000  0.05    0.31
;
_shelx_res_checksum              7958
_olex2_submission_special_instructions 'No special instructions were received'
_oxdiff_exptl_absorpt_empirical_details 
;
Empirical correction (ABSPACK) includes:
- Absorption correction using spherical harmonics
- Frame scaling
;
_oxdiff_exptl_absorpt_empirical_full_max 1.310
_oxdiff_exptl_absorpt_empirical_full_min 0.869

# start Validation Reply Form
_vrf_THETM01_dy60_hp1            
;
PROBLEM: The value of sine(theta_max)/wavelength is less than 0.550
RESPONSE: Due to the shape of the diamond anvil cell, it is impossible to cover
 the full reciprocal space in this crystal system.
The completeness depends both on crystal system and on the exact orientation of
 the crystal within the cell.
;
_vrf_PLAT029_dy60_hp1            
;
PROBLEM: _diffrn_measured_fraction_theta_full value Low .      0.383 Why?  
RESPONSE: Due to the shape of the diamond anvil cell, it is impossible to cover
 the full reciprocal space in this crystal system.
The completeness depends both on crystal system and on the exact orientation of
 the crystal within the cell.
;
_vrf_PLAT201_dy60_hp1            
;
PROBLEM: Isotropic non-H Atoms in Main Residue(s) .......         45 Report
RESPONSE: : A SC-XRD DAC-experiment carries with it several problems that makes
 the final model lower quality than if coming from an ambient pressure structure
 determination.
These include a) that the experiment is carried out at room-temperature,
b) parasiting scattering from both the gasket and the diamonds,
c) variable intensity on the crystal due to the strong diamond reflections
and d) that not all reciprocal lattice points can be accessed due to the
restrictions of the cell.
;
_vrf_PLAT088_dy60_hp1            
;
PROBLEM: Poor Data / Parameter Ratio ....................       7.73 Note  
RESPONSE: : A SC-XRD DAC-experiment carries with it several problems that makes
 the final model lower quality than if coming from an ambient pressure structure
 determination.
These include a) that the experiment is carried out at room-temperature,
b) parasiting scattering from both the gasket and the diamonds,
c) variable intensity on the crystal due to the strong diamond reflections
and d) that not all reciprocal lattice points can be accessed due to the
restrictions of the cell.
;
_vrf_PLAT242_dy60_hp1            
;
PROBLEM: Low    'MainMol' Ueq as Compared to Neighbors of        C14 Check 
RESPONSE: : A SC-XRD DAC-experiment carries with it several problems that makes
 the final model lower quality than if coming from an ambient pressure structure
 determination.
These include a) that the experiment is carried out at room-temperature,
b) parasiting scattering from both the gasket and the diamonds,
c) variable intensity on the crystal due to the strong diamond reflections
and d) that not all reciprocal lattice points can be accessed due to the
restrictions of the cell.
;
_vrf_PLAT342_dy60_hp1            
;
PROBLEM: Low Bond Precision on  C-C Bonds ...............    0.04259 Ang.  
RESPONSE: : A SC-XRD DAC-experiment carries with it several problems that makes
 the final model lower quality than if coming from an ambient pressure structure
 determination.
These include a) that the experiment is carried out at room-temperature,
b) parasiting scattering from both the gasket and the diamonds,
c) variable intensity on the crystal due to the strong diamond reflections
and d) that not all reciprocal lattice points can be accessed due to the
restrictions of the cell.
;
_vrf_PLAT412_dy60_hp1            
;
PROBLEM: Short Intra XH3 .. XHn     H15A     ..H16C     .       1.70 Ang.  
RESPONSE: : A SC-XRD DAC-experiment carries with it several problems that makes
 the final model lower quality than if coming from an ambient pressure structure
 determination.
These include a) that the experiment is carried out at room-temperature,
b) parasiting scattering from both the gasket and the diamonds,
c) variable intensity on the crystal due to the strong diamond reflections
and d) that not all reciprocal lattice points can be accessed due to the
restrictions of the cell.
;
_vrf_PLAT911_dy60_hp1            
;
PROBLEM: Missing FCF Refl Between Thmin & STh/L=    0.500       2185 Report
RESPONSE: : A SC-XRD DAC-experiment carries with it several problems that makes
 the final model lower quality than if coming from an ambient pressure structure
 determination.
These include a) that the experiment is carried out at room-temperature,
b) parasiting scattering from both the gasket and the diamonds,
c) variable intensity on the crystal due to the strong diamond reflections
and d) that not all reciprocal lattice points can be accessed due to the
restrictions of the cell.
;
# end Validation Reply Form
_chemical_properties_physical    
Air-sensitive,Moisture-sensitive,Heat-sensitive,Oxygen-sensitive,Light-sensitive,Photo-sensitive
####################################################################### 
# 
# This file contains crystal structure data downloaded from the 
# Cambridge Structural Database (CSD) hosted by the Cambridge 
# Crystallographic Data Centre (CCDC).
# 
# Full information about CCDC data access policies and citation 
# guidelines are available at http://www.ccdc.cam.ac.uk/access/V1 
# 
# Audit and citation data items may have been added by the CCDC. 
# Please retain this information to preserve the provenance of 
# this file and to allow appropriate attribution of the data. 
# 
#######################################################################

data_dy60_hp3
_database_code_depnum_ccdc_archive 'CCDC 2046708'
loop_
_audit_author_name
_audit_author_address
'Andreas M. Thiel'
;Aarhus University, Department of Chemistry
Denmark
;
_audit_update_record             
;
2022-10-30 deposited with the CCDC.	2023-02-13 downloaded from the CCDC.
;
_audit_creation_date             2020-02-27
_audit_creation_method           
;
Olex2 1.2
(compiled 2018.05.29 svn.r3508 for OlexSys, GUI svn.r5506)
;
_shelx_SHELXL_version_number     2018/3
_chemical_name_common            ?
_chemical_name_systematic        ?
_chemical_formula_moiety         'C34 H58 Dy, B C24 F20'
_chemical_formula_sum            'C58 H58 B Dy F20'
_chemical_formula_weight         1308.35
_chemical_melting_point          ?
_chemical_oxdiff_formula         C58H58BDyF20
loop_
_atom_type_symbol
_atom_type_description
_atom_type_scat_dispersion_real
_atom_type_scat_dispersion_imag
_atom_type_scat_source
C C 0.0033 0.0016 'International Tables Vol C Tables 4.2.6.8 and 6.1.1.4'
H H 0.0000 0.0000 'International Tables Vol C Tables 4.2.6.8 and 6.1.1.4'
B B 0.0013 0.0007 'International Tables Vol C Tables 4.2.6.8 and 6.1.1.4'
Dy Dy -0.1892 4.4098 'International Tables Vol C Tables 4.2.6.8 and 6.1.1.4'
F F 0.0171 0.0103 'International Tables Vol C Tables 4.2.6.8 and 6.1.1.4'

_shelx_space_group_comment       
;
The symmetry employed for this shelxl refinement is uniquely defined
by the following loop, which should always be used as a source of
symmetry information in preference to the above space-group names.
They are only intended as comments.
;
_space_group_crystal_system      triclinic
_space_group_IT_number           2
_space_group_name_H-M_alt        'P -1'
_space_group_name_Hall           '-P 1'
loop_
_space_group_symop_operation_xyz
'x, y, z'
'-x, -y, -z'

_cell_length_a                   11.5239(18)
_cell_length_b                   12.176(2)
_cell_length_c                   19.539(8)
_cell_angle_alpha                106.90(3)
_cell_angle_beta                 95.05(3)
_cell_angle_gamma                100.716(14)
_cell_volume                     2547.8(13)
_cell_formula_units_Z            2
_cell_measurement_reflns_used    2011
_cell_measurement_temperature    293(2)
_cell_measurement_theta_max      19.2030
_cell_measurement_theta_min      1.7940
_shelx_estimated_absorpt_T_max   0.925
_shelx_estimated_absorpt_T_min   0.713
_exptl_absorpt_coefficient_mu    1.581
_exptl_absorpt_correction_T_max  1.00000
_exptl_absorpt_correction_T_min  0.25046
_exptl_absorpt_correction_type   multi-scan
_exptl_absorpt_process_details   
;
CrysAlisPro 1.171.39.46 (Rigaku Oxford Diffraction, 2018)
Empirical absorption correction using spherical harmonics,
 implemented in SCALE3 ABSPACK scaling algorithm.
;
_exptl_absorpt_special_details   ?
_exptl_crystal_colour            'clear colourless'
_exptl_crystal_colour_lustre     clear
_exptl_crystal_colour_primary    colourless
_exptl_crystal_density_diffrn    1.705
_exptl_crystal_density_meas      ?
_exptl_crystal_density_method    ?
_exptl_crystal_description       plate
_exptl_crystal_F_000             1314
_exptl_crystal_size_max          0.23
_exptl_crystal_size_mid          0.16
_exptl_crystal_size_min          0.05
_exptl_transmission_factor_max   ?
_exptl_transmission_factor_min   ?
_diffrn_ambient_pressure         1010000
_diffrn_reflns_av_R_equivalents  0.2160
_diffrn_reflns_av_unetI/netI     0.1698
_diffrn_reflns_Laue_measured_fraction_full 0.371
_diffrn_reflns_Laue_measured_fraction_max 0.371
_diffrn_reflns_limit_h_max       11
_diffrn_reflns_limit_h_min       -11
_diffrn_reflns_limit_k_max       12
_diffrn_reflns_limit_k_min       -12
_diffrn_reflns_limit_l_max       11
_diffrn_reflns_limit_l_min       -11
_diffrn_reflns_number            12263
_diffrn_reflns_point_group_measured_fraction_full 0.371
_diffrn_reflns_point_group_measured_fraction_max 0.371
_diffrn_reflns_theta_full        20.807
_diffrn_reflns_theta_max         20.807
_diffrn_reflns_theta_min         1.786
_diffrn_ambient_temperature      293(2)
_diffrn_detector                 'CCD plate'
_diffrn_detector_area_resol_mean 10.3590
_diffrn_detector_type            Atlas
_diffrn_measured_fraction_theta_full 0.371
_diffrn_measured_fraction_theta_max 0.371
_diffrn_measurement_details      
;
List of Runs (angles in degrees, time in seconds):

  # Type    Start    End  Width  t~exp~   \w     \q     \k     \f   Frames
#--------------------------------------------------------------------------
  1  \w     34.00  58.00   1.00   30.00    --    7.60 -99.00  30.00   24
  2  \w    -33.00  20.00   1.00   30.00    --    7.60  53.00 -17.00   53
  3  \w    -36.00   9.00   1.00   30.00    --    7.60  81.00 -29.00   45
  4  \w    -35.00  14.00   1.00   30.00    --    7.60  67.00 157.00   49
  5  \w    -14.00  35.00   1.00   30.00    --   -8.46 -67.00-157.00   49
  6  \w    -42.00  33.00   1.00   30.00    --   -8.46  13.00  -3.00   75
  7  \w    -35.00 -12.00   1.00   30.00    --   -8.46  77.00 150.00   23
  8  \w     -9.00  36.00   1.00   30.00    --   -8.46 -81.00  29.00   45
  9  \w     12.00  35.00   1.00   30.00    --    7.60 -77.00  60.00   23
 10  \w     34.00  58.00   1.00   30.00    --    7.60 -99.00-150.00   24
 11  \w     34.00  58.00   1.00   30.00    --    7.60 -99.00   0.00   24
 12  \w     34.00  58.00   1.00   30.00    --    7.60 -99.00  60.00   24
 13  \w     12.00  51.00   1.00   30.00    --    7.60 -77.00-150.00   39
 14  \w     12.00  35.00   1.00   30.00    --    7.60 -77.00  30.00   23
 15  \w    -35.00 -12.00   1.00   30.00    --   -8.46  77.00 120.00   23
 16  \w     20.00  80.00   1.00   30.00    --    7.60-135.00  57.00   60
 17  \w     -1.00  48.00   1.00   30.00    --    7.60 -57.00-150.00   49
 18  \w    -20.00   5.00   1.00   30.00    --   -8.46 -53.00  17.00   25
 19  \w    -50.00  20.00   1.00   30.00    --   -8.46  53.00 162.00   70
;
_diffrn_measurement_device       'four-circle diffractometer'
_diffrn_measurement_device_type  'SuperNova, Single source at offset/far, Atlas'
_diffrn_measurement_method       '\w scans'
_diffrn_orient_matrix_type       
'CrysAlisPro convention (1999,Acta A55,543-557)'
_diffrn_orient_matrix_UB_11      -0.0145240000
_diffrn_orient_matrix_UB_12      -0.0156853000
_diffrn_orient_matrix_UB_13      -0.0381353000
_diffrn_orient_matrix_UB_21      -0.0316065000
_diffrn_orient_matrix_UB_22      -0.0565095000
_diffrn_orient_matrix_UB_23      -0.0011300000
_diffrn_orient_matrix_UB_31      -0.0529706000
_diffrn_orient_matrix_UB_32      0.0214396000
_diffrn_orient_matrix_UB_33      0.0041917000
_diffrn_radiation_monochromator  mirror
_diffrn_radiation_probe          x-ray
_diffrn_radiation_type           MoK\a
_diffrn_radiation_wavelength     0.71073
_diffrn_source                   'micro-focus sealed X-ray tube'
_diffrn_source_type              'SuperNova (Mo) X-ray Source'
_reflns_Friedel_coverage         0.000
_reflns_Friedel_fraction_full    .
_reflns_Friedel_fraction_max     .
_reflns_number_gt                1210
_reflns_number_total             1981
_reflns_odcompleteness_completeness 37.35
_reflns_odcompleteness_iscentric 1
_reflns_odcompleteness_theta     20.77
_reflns_special_details          
;
 Reflections were merged by SHELXL according to the crystal
 class for the calculation of statistics and refinement.
 
 _reflns_Friedel_fraction is defined as the number of unique
 Friedel pairs measured divided by the number that would be
 possible theoretically, ignoring centric projections and
 systematic absences.
;
_reflns_threshold_expression     'I > 2\s(I)'
_computing_cell_refinement       'CrysAlisPro 1.171.39.46 (Rigaku OD, 2018)'
_computing_data_collection       'CrysAlisPro 1.171.39.46 (Rigaku OD, 2018)'
_computing_data_reduction        'CrysAlisPro 1.171.39.46 (Rigaku OD, 2018)'
_computing_molecular_graphics    'Olex2 (Dolomanov et al., 2009)'
_computing_publication_material  'Olex2 (Dolomanov et al., 2009)'
_computing_structure_refinement  'ShelXL (Sheldrick, 2015)'
_computing_structure_solution    'ShelXT (Sheldrick, 2015)'
_refine_diff_density_max         1.158
_refine_diff_density_min         -1.180
_refine_diff_density_rms         0.155
_refine_ls_extinction_coef       .
_refine_ls_extinction_method     none
_refine_ls_goodness_of_fit_ref   1.145
_refine_ls_hydrogen_treatment    constr
_refine_ls_matrix_type           full
_refine_ls_number_parameters     272
_refine_ls_number_reflns         1981
_refine_ls_number_restraints     36
_refine_ls_R_factor_all          0.1921
_refine_ls_R_factor_gt           0.1243
_refine_ls_restrained_S_all      1.151
_refine_ls_shift/su_max          0.000
_refine_ls_shift/su_mean         0.000
_refine_ls_structure_factor_coef Fsqd
_refine_ls_weighting_details     
'w=1/[\s^2^(Fo^2^)+(0.2000P)^2^] where P=(Fo^2^+2Fc^2^)/3'
_refine_ls_weighting_scheme      calc
_refine_ls_wR_factor_gt          0.2842
_refine_ls_wR_factor_ref         0.3322
_refine_special_details          ?
_olex2_refinement_description    
;
1. Fixed Uiso
 At 1.2 times of:
  All C(H) groups
 At 1.5 times of:
  All C(H,H,H) groups
2. Restrained planarity
 C54, C55, C56, C57, C58, F16, F17, F18, F19, F20, B1, C53
 with sigma of 0.1
 C47, C52, C51, C50, C49, C48, F15, F14, F13, F12, F11, B1
 with sigma of 0.1
 C35, C36, C37, C38, C39, C40, F1, F2, F3, F4, F5, B1
 with sigma of 0.1
 C41, C46, C45, C44, C43, C42, F10, F9, F8, F7, F6, B1
 with sigma of 0.1
3.a Me refined with riding coordinates:
 C15(H15A,H15B,H15C)
3.b Aromatic/amide H refined with riding coordinates:
 C3(H3), C5(H5), C20(H20), C22(H22)
3.c Fitted pentagon refined as free rotating group:
 C1(C2,C3,C4,C5), C21(C20,C19,C18,C22)
3.d Fitted hexagon refined as free rotating group:
 C35(C40,C39,C38,C37,C36), C41(C42,C43,C44,C45,C46), C47(C48,C49,C50,C51,C52),
 C53(C58,C57,C56,C55,C54)
3.e Idealised Me refined as rotating group:
 C7(H7A,H7B,H7C), C8(H8A,H8B,H8C), C9(H9A,H9B,H9C), C11(H11A,H11B,H11C),
 C12(H12A,H12B,H12C), C13(H13A,H13B,H13C), C16(H16A,H16B,H16C), C17(H17A,H17B,
 H17C), C24(H24A,H24B,H24C), C25(H25A,H25B,H25C), C26(H26A,H26B,H26C), C28(H28A,
 H28B,H28C), C29(H29A,H29B,H29C), C30(H30A,H30B,H30C), C32(H32A,H32B,H32C),
 C33(H33A,H33B,H33C), C34(H34A,H34B,H34C)
;
_atom_sites_solution_hydrogens   geom
_atom_sites_solution_primary     dual
_atom_sites_solution_secondary   ?
loop_
_atom_site_label
_atom_site_type_symbol
_atom_site_fract_x
_atom_site_fract_y
_atom_site_fract_z
_atom_site_U_iso_or_equiv
_atom_site_adp_type
_atom_site_occupancy
_atom_site_site_symmetry_order
_atom_site_calc_flag
_atom_site_refinement_flags_posn
_atom_site_refinement_flags_adp
_atom_site_refinement_flags_occupancy
_atom_site_disorder_assembly
_atom_site_disorder_group
Dy1 Dy 0.68715(15) 0.84719(14) 0.7211(2) 0.0504(10) Uiso 1 1 d . . . . .
C1 C 0.5622(18) 0.9992(15) 0.724(2) 0.059(11) Uiso 1 1 d . . . . .
C2 C 0.504(2) 0.931(2) 0.765(2) 0.034(9) Uiso 1 1 d G . . . .
C3 C 0.449(2) 0.8182(19) 0.716(3) 0.058(11) Uiso 1 1 d G . . . .
H3 H 0.404604 0.756418 0.728273 0.069 Uiso 1 1 calc R . . . .
C4 C 0.4720(19) 0.8160(17) 0.646(2) 0.026(8) Uiso 1 1 d G . . . .
C5 C 0.5421(19) 0.928(2) 0.651(2) 0.059(11) Uiso 1 1 d G . . . .
H5 H 0.570032 0.950402 0.612364 0.070 Uiso 1 1 calc R . . . .
C6 C 0.654(3) 1.122(3) 0.757(5) 0.041(9) Uiso 1 1 d . . . . .
C7 C 0.771(3) 1.106(3) 0.781(5) 0.047(10) Uiso 1 1 d . . . . .
H7A H 0.778344 1.115807 0.832093 0.071 Uiso 1 1 calc GR . . . .
H7B H 0.831648 1.164320 0.772780 0.071 Uiso 1 1 calc GR . . . .
H7C H 0.779238 1.029114 0.755171 0.071 Uiso 1 1 calc GR . . . .
C8 C 0.609(3) 1.219(3) 0.808(5) 0.062(11) Uiso 1 1 d . . . . .
H8A H 0.531783 1.221854 0.786627 0.093 Uiso 1 1 calc GR . . . .
H8B H 0.663745 1.293326 0.815212 0.093 Uiso 1 1 calc GR . . . .
H8C H 0.604368 1.204588 0.852979 0.093 Uiso 1 1 calc GR . . . .
C9 C 0.679(4) 1.165(4) 0.685(6) 0.070(12) Uiso 1 1 d . . . . .
H9A H 0.690997 1.099686 0.646746 0.105 Uiso 1 1 calc GR . . . .
H9B H 0.749340 1.227447 0.697790 0.105 Uiso 1 1 calc GR . . . .
H9C H 0.611828 1.192112 0.669346 0.105 Uiso 1 1 calc GR . . . .
C10 C 0.478(3) 0.955(3) 0.849(5) 0.033(8) Uiso 1 1 d . . . . .
C11 C 0.581(3) 1.007(3) 0.890(5) 0.041(9) Uiso 1 1 d . . . . .
H11A H 0.625354 0.948353 0.893076 0.061 Uiso 1 1 calc GR . . . .
H11B H 0.567127 1.047125 0.938024 0.061 Uiso 1 1 calc GR . . . .
H11C H 0.625029 1.061924 0.870665 0.061 Uiso 1 1 calc GR . . . .
C12 C 0.413(4) 0.840(3) 0.856(6) 0.071(12) Uiso 1 1 d . . . . .
H12A H 0.336512 0.814887 0.825745 0.106 Uiso 1 1 calc GR . . . .
H12B H 0.401608 0.851225 0.905515 0.106 Uiso 1 1 calc GR . . . .
H12C H 0.458928 0.781600 0.841477 0.106 Uiso 1 1 calc GR . . . .
C13 C 0.382(3) 1.032(3) 0.856(4) 0.046(9) Uiso 1 1 d . . . . .
H13A H 0.404493 1.094068 0.835378 0.069 Uiso 1 1 calc GR . . . .
H13B H 0.376467 1.066172 0.906402 0.069 Uiso 1 1 calc GR . . . .
H13C H 0.305734 0.983755 0.831214 0.069 Uiso 1 1 calc GR . . . .
C14 C 0.423(3) 0.719(3) 0.582(5) 0.049(10) Uiso 1 1 d . . . . .
C15 C 0.509(5) 0.653(5) 0.549(7) 0.13(2) Uiso 1 1 d . . . . .
H15A H 0.468037 0.589750 0.506854 0.194 Uiso 1 1 calc R . . . .
H15B H 0.569242 0.704837 0.535063 0.194 Uiso 1 1 calc R . . . .
H15C H 0.545502 0.622012 0.582937 0.194 Uiso 1 1 calc R . . . .
C16 C 0.372(4) 0.773(4) 0.516(6) 0.072(13) Uiso 1 1 d . . . . .
H16A H 0.335260 0.836765 0.536931 0.109 Uiso 1 1 calc GR . . . .
H16B H 0.314329 0.711387 0.479879 0.109 Uiso 1 1 calc GR . . . .
H16C H 0.437713 0.800343 0.493668 0.109 Uiso 1 1 calc GR . . . .
C17 C 0.314(5) 0.632(5) 0.581(7) 0.113(18) Uiso 1 1 d . . . . .
H17A H 0.302358 0.635704 0.629739 0.170 Uiso 1 1 calc GR . . . .
H17B H 0.321700 0.554098 0.555170 0.170 Uiso 1 1 calc GR . . . .
H17C H 0.245891 0.649154 0.557449 0.170 Uiso 1 1 calc GR . . . .
C21 C 0.854(3) 0.801(3) 0.635(3) 0.055(11) Uiso 1 1 d . . . . .
C20 C 0.9166(18) 0.8708(14) 0.704(3) 0.048(11) Uiso 1 1 d G . . . .
H20 H 0.964918 0.945887 0.715598 0.058 Uiso 1 1 calc R . . . .
C19 C 0.892(2) 0.806(2) 0.753(3) 0.045(10) Uiso 1 1 d G . . . .
C18 C 0.815(2) 0.6961(18) 0.714(3) 0.028(9) Uiso 1 1 d G . . . .
C22 C 0.791(2) 0.6929(19) 0.641(3) 0.051(12) Uiso 1 1 d G . . . .
H22 H 0.743141 0.630877 0.603146 0.062 Uiso 1 1 calc R . . . .
C23 C 0.740(3) 0.609(3) 0.751(5) 0.043(10) Uiso 1 1 d . . . . .
C24 C 0.636(4) 0.660(4) 0.782(5) 0.071(12) Uiso 1 1 d . . . . .
H24A H 0.639486 0.661907 0.832027 0.107 Uiso 1 1 calc GR . . . .
H24B H 0.561417 0.610451 0.755274 0.107 Uiso 1 1 calc GR . . . .
H24C H 0.642223 0.737913 0.779503 0.107 Uiso 1 1 calc GR . . . .
C25 C 0.812(3) 0.571(3) 0.802(5) 0.057(11) Uiso 1 1 d . . . . .
H25A H 0.890230 0.570136 0.788176 0.085 Uiso 1 1 calc GR . . . .
H25B H 0.773733 0.493263 0.800525 0.085 Uiso 1 1 calc GR . . . .
H25C H 0.819500 0.624433 0.849708 0.085 Uiso 1 1 calc GR . . . .
C26 C 0.684(4) 0.487(3) 0.678(6) 0.076(13) Uiso 1 1 d . . . . .
H26A H 0.643071 0.508114 0.640634 0.114 Uiso 1 1 calc GR . . . .
H26B H 0.628475 0.431491 0.692710 0.114 Uiso 1 1 calc GR . . . .
H26C H 0.747630 0.451601 0.660518 0.114 Uiso 1 1 calc GR . . . .
C27 C 0.959(3) 0.868(3) 0.832(5) 0.033(9) Uiso 1 1 d . . . . .
C28 C 0.881(4) 0.878(4) 0.888(6) 0.077(13) Uiso 1 1 d . . . . .
H28A H 0.826724 0.926005 0.881331 0.116 Uiso 1 1 calc GR . . . .
H28B H 0.928507 0.912652 0.935057 0.116 Uiso 1 1 calc GR . . . .
H28C H 0.836267 0.800730 0.884448 0.116 Uiso 1 1 calc GR . . . .
C29 C 1.032(4) 0.990(3) 0.842(5) 0.071(12) Uiso 1 1 d . . . . .
H29A H 1.097848 0.983220 0.814928 0.107 Uiso 1 1 calc GR . . . .
H29B H 1.062612 1.028952 0.892200 0.107 Uiso 1 1 calc GR . . . .
H29C H 0.982918 1.034280 0.824458 0.107 Uiso 1 1 calc GR . . . .
C30 C 1.066(4) 0.805(4) 0.857(6) 0.072(12) Uiso 1 1 d . . . . .
H30A H 1.030139 0.732448 0.864687 0.108 Uiso 1 1 calc GR . . . .
H30B H 1.114219 0.857201 0.901411 0.108 Uiso 1 1 calc GR . . . .
H30C H 1.115322 0.789386 0.819971 0.108 Uiso 1 1 calc GR . . . .
C31 C 0.875(3) 0.825(3) 0.563(5) 0.047(10) Uiso 1 1 d . . . . .
C32 C 0.814(4) 0.918(4) 0.559(5) 0.070(12) Uiso 1 1 d . . . . .
H32A H 0.747323 0.913951 0.585274 0.105 Uiso 1 1 calc GR . . . .
H32B H 0.786812 0.907774 0.509734 0.105 Uiso 1 1 calc GR . . . .
H32C H 0.868560 0.992987 0.580720 0.105 Uiso 1 1 calc GR . . . .
C33 C 0.845(4) 0.720(4) 0.517(6) 0.079(13) Uiso 1 1 d . . . . .
H33A H 0.911867 0.683948 0.514694 0.118 Uiso 1 1 calc GR . . . .
H33B H 0.819411 0.725797 0.469907 0.118 Uiso 1 1 calc GR . . . .
H33C H 0.780270 0.674086 0.531122 0.118 Uiso 1 1 calc GR . . . .
C34 C 1.005(3) 0.859(3) 0.550(6) 0.063(11) Uiso 1 1 d . . . . .
H34A H 1.052452 0.915432 0.592751 0.095 Uiso 1 1 calc GR . . . .
H34B H 1.005753 0.893346 0.511015 0.095 Uiso 1 1 calc GR . . . .
H34C H 1.037545 0.790258 0.536430 0.095 Uiso 1 1 calc GR . . . .
F1 F 0.7835(17) 0.3882(16) 0.255(3) 0.063(6) Uiso 1 1 d . . . . .
F2 F 0.9325(18) 0.3529(17) 0.353(3) 0.069(6) Uiso 1 1 d . . . . .
F3 F 1.102(2) 0.530(2) 0.440(3) 0.096(8) Uiso 1 1 d . . . . .
F4 F 1.139(2) 0.746(2) 0.414(3) 0.092(7) Uiso 1 1 d . . . . .
F5 F 1.0043(15) 0.7805(15) 0.314(2) 0.048(5) Uiso 1 1 d . . . . .
F6 F 0.8369(17) 0.8896(17) 0.252(2) 0.061(6) Uiso 1 1 d . . . . .
F7 F 0.7333(16) 1.0271(15) 0.348(2) 0.057(5) Uiso 1 1 d . . . . .
F8 F 0.5890(18) 0.9383(17) 0.428(3) 0.073(6) Uiso 1 1 d . . . . .
F9 F 0.533(2) 0.6988(19) 0.403(3) 0.086(7) Uiso 1 1 d . . . . .
F10 F 0.6304(15) 0.5592(15) 0.307(2) 0.050(5) Uiso 1 1 d . . . . .
F11 F 1.0521(15) 0.6088(15) 0.182(2) 0.046(5) Uiso 1 1 d . . . . .
F12 F 1.129(2) 0.6320(19) 0.064(3) 0.089(7) Uiso 1 1 d . . . . .
F13 F 0.995(2) 0.712(2) -0.026(3) 0.098(8) Uiso 1 1 d . . . . .
F14 F 0.7846(17) 0.7720(17) 0.007(3) 0.064(6) Uiso 1 1 d . . . . .
F15 F 0.6985(17) 0.7318(16) 0.119(3) 0.060(6) Uiso 1 1 d . . . . .
F16 F 0.5299(16) 0.5937(15) 0.177(2) 0.051(5) Uiso 1 1 d . . . . .
F17 F 0.4002(18) 0.4371(18) 0.060(3) 0.075(7) Uiso 1 1 d . . . . .
F18 F 0.492(2) 0.259(2) -0.029(3) 0.102(8) Uiso 1 1 d . . . . .
F19 F 0.7225(18) 0.2523(17) 0.013(3) 0.066(6) Uiso 1 1 d . . . . .
F20 F 0.8587(16) 0.4135(15) 0.125(2) 0.048(5) Uiso 1 1 d . . . . .
C35 C 0.891(2) 0.589(2) 0.280(2) 0.046(9) Uiso 1 1 d . . . . .
C40 C 0.984(2) 0.6785(15) 0.324(2) 0.061(11) Uiso 1 1 d G . . . .
C39 C 1.0558(19) 0.657(2) 0.378(2) 0.076(13) Uiso 1 1 d G . . . .
C38 C 1.035(2) 0.547(3) 0.387(2) 0.071(13) Uiso 1 1 d G . . . .
C37 C 0.942(2) 0.4575(18) 0.343(2) 0.088(15) Uiso 1 1 d G . . . .
C36 C 0.870(2) 0.4788(17) 0.289(2) 0.067(12) Uiso 1 1 d G . . . .
C41 C 0.7353(17) 0.7155(15) 0.2745(18) 0.034(8) Uiso 1 1 d . . . . .
C42 C 0.7599(17) 0.8359(16) 0.2851(18) 0.040(9) Uiso 1 1 d G . . . .
C43 C 0.7083(19) 0.9091(12) 0.3362(19) 0.057(11) Uiso 1 1 d G . . . .
C44 C 0.6320(18) 0.8619(17) 0.3768(17) 0.059(11) Uiso 1 1 d G . . . .
C45 C 0.6073(17) 0.7415(18) 0.3662(18) 0.052(10) Uiso 1 1 d G . . . .
C46 C 0.6589(18) 0.6683(13) 0.3151(19) 0.043(9) Uiso 1 1 d G . . . .
C47 C 0.8673(19) 0.6681(16) 0.1523(19) 0.045(10) Uiso 1 1 d . . . . .
C48 C 0.9774(17) 0.6436(15) 0.1379(19) 0.037(9) Uiso 1 1 d G . . . .
C49 C 1.0215(15) 0.6592(16) 0.077(2) 0.034(9) Uiso 1 1 d G . . . .
C50 C 0.955(2) 0.6992(16) 0.0297(18) 0.066(13) Uiso 1 1 d G . . . .
C51 C 0.8453(18) 0.7236(16) 0.0440(19) 0.032(8) Uiso 1 1 d G . . . .
C52 C 0.8012(14) 0.7081(16) 0.105(2) 0.040(9) Uiso 1 1 d G . . . .
C53 C 0.7034(19) 0.5083(16) 0.1530(19) 0.042(9) Uiso 1 1 d . . . . .
C58 C 0.7481(15) 0.4184(19) 0.110(2) 0.047(10) Uiso 1 1 d G . . . .
C57 C 0.675(2) 0.3347(16) 0.0497(19) 0.041(9) Uiso 1 1 d G . . . .
C56 C 0.5568(19) 0.3410(18) 0.0334(19) 0.066(12) Uiso 1 1 d G . . . .
C55 C 0.5122(15) 0.431(2) 0.077(2) 0.042(9) Uiso 1 1 d G . . . .
C54 C 0.585(2) 0.5146(17) 0.137(2) 0.069(12) Uiso 1 1 d G . . . .
B1 B 0.799(3) 0.623(3) 0.224(3) 0.049(12) Uiso 1 1 d . . . . .

_geom_special_details            
;
 All esds (except the esd in the dihedral angle between two l.s. planes)
 are estimated using the full covariance matrix.  The cell esds are taken
 into account individually in the estimation of esds in distances, angles
 and torsion angles; correlations between esds in cell parameters are only
 used when they are defined by crystal symmetry.  An approximate (isotropic)
 treatment of cell esds is used for estimating esds involving l.s. planes.
;
loop_
_geom_bond_atom_site_label_1
_geom_bond_atom_site_label_2
_geom_bond_distance
_geom_bond_site_symmetry_2
_geom_bond_publ_flag
Dy1 C1 2.54(2) . ?
Dy1 C2 2.61(2) . ?
Dy1 C3 2.69(2) . ?
Dy1 C4 2.67(3) . ?
Dy1 C5 2.58(3) . ?
Dy1 C21 2.70(3) . ?
Dy1 C20 2.667(19) . ?
Dy1 C19 2.57(3) . ?
Dy1 C18 2.543(19) . ?
Dy1 C22 2.63(3) . ?
C1 C2 1.4200 . ?
C1 C5 1.4200 . ?
C1 C6 1.58(5) . ?
C2 C3 1.4200 . ?
C2 C10 1.65(9) . ?
C3 C4 1.4200 . ?
C4 C5 1.4200 . ?
C4 C14 1.42(8) . ?
C6 C7 1.45(6) . ?
C6 C8 1.51(7) . ?
C6 C9 1.66(11) . ?
C10 C11 1.30(7) . ?
C10 C12 1.51(4) . ?
C10 C13 1.57(4) . ?
C14 C15 1.46(7) . ?
C14 C16 1.72(11) . ?
C14 C17 1.48(5) . ?
C21 C20 1.4200 . ?
C21 C22 1.4200 . ?
C21 C31 1.53(8) . ?
C20 C19 1.4200 . ?
C19 C18 1.4200 . ?
C19 C27 1.57(9) . ?
C18 C22 1.4200 . ?
C18 C23 1.61(6) . ?
C23 C24 1.55(5) . ?
C23 C25 1.47(9) . ?
C23 C26 1.70(11) . ?
C27 C28 1.46(9) . ?
C27 C29 1.52(4) . ?
C27 C30 1.67(6) . ?
C31 C32 1.45(4) . ?
C31 C33 1.30(9) . ?
C31 C34 1.55(4) . ?
F1 C36 1.30(3) . ?
F2 C37 1.33(3) . ?
F3 C38 1.33(5) . ?
F4 C39 1.28(4) . ?
F5 C40 1.29(2) . ?
F6 C42 1.32(3) . ?
F7 C43 1.36(2) . ?
F8 C44 1.36(4) . ?
F9 C45 1.29(4) . ?
F10 C46 1.267(19) . ?
F11 C48 1.36(4) . ?
F12 C49 1.36(2) . ?
F13 C50 1.26(6) . ?
F14 C51 1.30(4) . ?
F15 C52 1.30(2) . ?
F16 C54 1.35(3) . ?
F17 C55 1.32(3) . ?
F18 C56 1.38(5) . ?
F19 C57 1.30(3) . ?
F20 C58 1.30(3) . ?
C35 C40 1.3900 . ?
C35 C36 1.3900 . ?
C35 B1 1.65(6) . ?
C40 C39 1.3900 . ?
C39 C38 1.3900 . ?
C38 C37 1.3900 . ?
C37 C36 1.3900 . ?
C41 C42 1.3900 . ?
C41 C46 1.3900 . ?
C41 B1 1.61(4) . ?
C42 C43 1.3900 . ?
C43 C44 1.3900 . ?
C44 C45 1.3900 . ?
C45 C46 1.3900 . ?
C47 C48 1.3900 . ?
C47 C52 1.3900 . ?
C47 B1 1.83(6) . ?
C48 C49 1.3900 . ?
C49 C50 1.3900 . ?
C50 C51 1.3900 . ?
C51 C52 1.3900 . ?
C53 C58 1.3900 . ?
C53 C54 1.3900 . ?
C53 B1 1.77(5) . ?
C58 C57 1.3900 . ?
C57 C56 1.3900 . ?
C56 C55 1.3900 . ?
C55 C54 1.3900 . ?

loop_
_geom_angle_atom_site_label_1
_geom_angle_atom_site_label_2
_geom_angle_atom_site_label_3
_geom_angle
_geom_angle_site_symmetry_1
_geom_angle_site_symmetry_3
_geom_angle_publ_flag
C1 Dy1 C2 32.0(2) . . ?
C1 Dy1 C3 52.0(3) . . ?
C1 Dy1 C4 52.2(4) . . ?
C1 Dy1 C5 32.2(3) . . ?
C1 Dy1 C21 126.1(11) . . ?
C1 Dy1 C20 126.3(7) . . ?
C1 Dy1 C19 147.6(8) . . ?
C1 Dy1 C18 177.9(13) . . ?
C1 Dy1 C22 146.3(15) . . ?
C2 Dy1 C3 31.0(2) . . ?
C2 Dy1 C4 51.5(3) . . ?
C2 Dy1 C21 156.5(11) . . ?
C2 Dy1 C20 152.5(8) . . ?
C2 Dy1 C22 154.8(10) . . ?
C3 Dy1 C21 141.2(14) . . ?
C4 Dy1 C3 30.7(2) . . ?
C4 Dy1 C21 112.3(13) . . ?
C5 Dy1 C2 52.5(3) . . ?
C5 Dy1 C3 51.6(3) . . ?
C5 Dy1 C4 31.3(3) . . ?
C5 Dy1 C21 104.4(11) . . ?
C5 Dy1 C20 121.5(11) . . ?
C5 Dy1 C22 115.2(13) . . ?
C20 Dy1 C3 171.1(15) . . ?
C20 Dy1 C4 140.5(15) . . ?
C20 Dy1 C21 30.7(3) . . ?
C19 Dy1 C2 148.7(13) . . ?
C19 Dy1 C3 154.9(10) . . ?
C19 Dy1 C4 157.9(10) . . ?
C19 Dy1 C5 152.9(11) . . ?
C19 Dy1 C21 51.6(3) . . ?
C19 Dy1 C20 31.4(2) . . ?
C19 Dy1 C22 52.5(2) . . ?
C18 Dy1 C2 150.0(10) . . ?
C18 Dy1 C3 129.1(6) . . ?
C18 Dy1 C4 127.4(10) . . ?
C18 Dy1 C5 146.3(14) . . ?
C18 Dy1 C21 51.9(3) . . ?
C18 Dy1 C20 52.3(3) . . ?
C18 Dy1 C19 32.3(3) . . ?
C18 Dy1 C22 31.8(2) . . ?
C22 Dy1 C3 123.9(9) . . ?
C22 Dy1 C4 105.6(11) . . ?
C22 Dy1 C21 30.9(3) . . ?
C22 Dy1 C20 51.4(3) . . ?
C2 C1 Dy1 76.9(10) . . ?
C2 C1 C5 108.0 . . ?
C2 C1 C6 126(4) . . ?
C5 C1 Dy1 75.4(11) . . ?
C5 C1 C6 125(4) . . ?
C6 C1 Dy1 104.7(16) . . ?
C1 C2 Dy1 71.2(9) . . ?
C1 C2 C3 108.0 . . ?
C1 C2 C10 136(2) . . ?
C3 C2 Dy1 77.7(9) . . ?
C3 C2 C10 115(2) . . ?
C10 C2 Dy1 122(2) . . ?
C2 C3 Dy1 71.3(9) . . ?
C2 C3 C4 108.0 . . ?
C4 C3 Dy1 73.9(11) . . ?
C3 C4 Dy1 75.5(10) . . ?
C3 C4 C14 124(3) . . ?
C5 C4 Dy1 70.6(8) . . ?
C5 C4 C3 108.0 . . ?
C5 C4 C14 128(3) . . ?
C14 C4 Dy1 123.4(19) . . ?
C1 C5 Dy1 72.4(10) . . ?
C4 C5 Dy1 78.1(8) . . ?
C4 C5 C1 108.0 . . ?
C1 C6 C9 104(6) . . ?
C7 C6 C1 111(2) . . ?
C7 C6 C8 116(6) . . ?
C7 C6 C9 102(4) . . ?
C8 C6 C1 116(3) . . ?
C8 C6 C9 106(4) . . ?
C11 C10 C2 107(4) . . ?
C11 C10 C12 118(6) . . ?
C11 C10 C13 115(4) . . ?
C12 C10 C2 108(5) . . ?
C12 C10 C13 104(3) . . ?
C13 C10 C2 105(5) . . ?
C4 C14 C15 115(5) . . ?
C4 C14 C16 108(3) . . ?
C4 C14 C17 121(7) . . ?
C15 C14 C16 103(7) . . ?
C15 C14 C17 108(4) . . ?
C17 C14 C16 99(5) . . ?
C20 C21 Dy1 73.3(11) . . ?
C20 C21 C31 125(3) . . ?
C22 C21 Dy1 71.7(6) . . ?
C22 C21 C20 108.0 . . ?
C22 C21 C31 125(3) . . ?
C31 C21 Dy1 132(2) . . ?
C21 C20 Dy1 76.0(12) . . ?
C21 C20 C19 108.0 . . ?
C19 C20 Dy1 70.5(11) . . ?
C20 C19 Dy1 78.1(11) . . ?
C20 C19 C18 108.0 . . ?
C20 C19 C27 115(3) . . ?
C18 C19 Dy1 72.9(7) . . ?
C18 C19 C27 137(3) . . ?
C27 C19 Dy1 118(2) . . ?
C19 C18 Dy1 74.9(9) . . ?
C19 C18 C23 124(4) . . ?
C22 C18 Dy1 77.3(14) . . ?
C22 C18 C19 108.0 . . ?
C22 C18 C23 126(4) . . ?
C23 C18 Dy1 101.4(14) . . ?
C21 C22 Dy1 77.5(8) . . ?
C21 C22 C18 108.0 . . ?
C18 C22 Dy1 70.8(13) . . ?
C18 C23 C26 102(5) . . ?
C24 C23 C18 111(3) . . ?
C24 C23 C26 109(4) . . ?
C25 C23 C18 115(3) . . ?
C25 C23 C24 113(6) . . ?
C25 C23 C26 106(4) . . ?
C19 C27 C30 115(5) . . ?
C28 C27 C19 115(4) . . ?
C28 C27 C29 108(5) . . ?
C28 C27 C30 106(6) . . ?
C29 C27 C19 112(6) . . ?
C29 C27 C30 100(3) . . ?
C21 C31 C34 119(6) . . ?
C32 C31 C21 107(5) . . ?
C32 C31 C34 109(3) . . ?
C33 C31 C21 102(5) . . ?
C33 C31 C32 122(7) . . ?
C33 C31 C34 99(5) . . ?
C40 C35 C36 120.0 . . ?
C40 C35 B1 118(2) . . ?
C36 C35 B1 122(2) . . ?
F5 C40 C35 120(3) . . ?
F5 C40 C39 120(3) . . ?
C39 C40 C35 120.0 . . ?
F4 C39 C40 114(3) . . ?
F4 C39 C38 126(3) . . ?
C40 C39 C38 120.0 . . ?
F3 C38 C39 119(2) . . ?
F3 C38 C37 121(2) . . ?
C37 C38 C39 120.0 . . ?
F2 C37 C38 116(3) . . ?
F2 C37 C36 124(3) . . ?
C38 C37 C36 120.0 . . ?
F1 C36 C35 127(3) . . ?
F1 C36 C37 112(3) . . ?
C37 C36 C35 120.0 . . ?
C42 C41 C46 120.0 . . ?
C42 C41 B1 125.0(17) . . ?
C46 C41 B1 114.7(17) . . ?
F6 C42 C41 124.3(16) . . ?
F6 C42 C43 115.6(16) . . ?
C41 C42 C43 120.0 . . ?
F7 C43 C42 120.7(19) . . ?
F7 C43 C44 119.3(19) . . ?
C44 C43 C42 120.0 . . ?
F8 C44 C43 117.3(18) . . ?
F8 C44 C45 122.6(18) . . ?
C43 C44 C45 120.0 . . ?
F9 C45 C44 119.1(18) . . ?
F9 C45 C46 120.8(19) . . ?
C46 C45 C44 120.0 . . ?
F10 C46 C41 123(2) . . ?
F10 C46 C45 117(2) . . ?
C45 C46 C41 120.0 . . ?
C48 C47 C52 120.0 . . ?
C48 C47 B1 119.1(18) . . ?
C52 C47 B1 120.0(18) . . ?
F11 C48 C47 125(2) . . ?
F11 C48 C49 115(2) . . ?
C47 C48 C49 120.0 . . ?
F12 C49 C48 118(3) . . ?
F12 C49 C50 122(3) . . ?
C50 C49 C48 120.0 . . ?
F13 C50 C49 120(2) . . ?
F13 C50 C51 120(2) . . ?
C51 C50 C49 120.0 . . ?
F14 C51 C50 123(2) . . ?
F14 C51 C52 116(2) . . ?
C50 C51 C52 120.0 . . ?
F15 C52 C47 120(3) . . ?
F15 C52 C51 120(3) . . ?
C51 C52 C47 120.0 . . ?
C58 C53 C54 120.0 . . ?
C58 C53 B1 120.4(17) . . ?
C54 C53 B1 119.3(17) . . ?
F20 C58 C53 120(2) . . ?
F20 C58 C57 120(2) . . ?
C53 C58 C57 120.0 . . ?
F19 C57 C58 116(2) . . ?
F19 C57 C56 124(2) . . ?
C56 C57 C58 120.0 . . ?
F18 C56 C57 116.5(19) . . ?
F18 C56 C55 123.4(19) . . ?
C57 C56 C55 120.0 . . ?
F17 C55 C56 120(2) . . ?
F17 C55 C54 120(2) . . ?
C54 C55 C56 120.0 . . ?
F16 C54 C53 126(2) . . ?
F16 C54 C55 114(2) . . ?
C55 C54 C53 120.0 . . ?
C35 B1 C47 115(2) . . ?
C35 B1 C53 119(2) . . ?
C41 B1 C35 105(3) . . ?
C41 B1 C47 116(2) . . ?
C41 B1 C53 116(2) . . ?
C53 B1 C47 86(2) . . ?

_shelx_res_file                  
;
TITL dy60_hp3_38deg_a.res in P-1
    dy60_hp3_38deg.res
    created by SHELXL-2018/3 at 12:46:02 on 27-Feb-2020
REM Old TITL Dy60_HP3_38deg in P-1
REM SHELXT solution in P-1: R1 0.207, Rweak 0.068, Alpha 0.110
REM <I/s> 0.000 for 0 systematic absences, Orientation as input
REM Formula found by SHELXT: C51 B3 F27 Dy
CELL 0.71073 11.5239 12.1757 19.5387 106.899 95.049 100.716
ZERR 2 0.0018 0.0023 0.0078 0.028 0.025 0.014
LATT 1
SFAC C H B Dy F
UNIT 116 116 2 2 40
FLAT C54 C55 C56 C57 C58 F16 F17 F18 F19 F20 B1 C53
FLAT C47 C52 C51 C50 C49 C48 F15 F14 F13 F12 F11 B1
FLAT C35 C36 C37 C38 C39 C40 F1 F2 F3 F4 F5 B1
FLAT C41 C46 C45 C44 C43 C42 F10 F9 F8 F7 F6 B1

L.S. 20 0 0
PLAN  20
SIZE 0.16 0.23 0.05
FREE Dy1 C24
FREE Dy1 C7
list 4
fmap 2 53
acta
SHEL 100 0.83
OMIT 0 180
OMIT 4 -5 1
OMIT 1 -6 3
OMIT 6 -8 4
OMIT -7 -6 6
OMIT 1 -11 2
OMIT 10 0 0
OMIT -10 3 2
OMIT 8 -5 3
OMIT 9 -6 2
OMIT -5 -6 6
OMIT 4 -8 7
OMIT -6 -5 4
OMIT -8 -4 4
REM <olex2.extras>
REM <HklSrc "%.\\Dy60_HP3_38deg.hkl">
REM </olex2.extras>

WGHT    0.200000
FVAR       0.35599
DY1   4    0.687150    0.847188    0.721060    11.00000    0.05041
AFIX  56
C1    1    0.562185    0.999183    0.724172    11.00000    0.05859
C2    1    0.504419    0.931446    0.764646    11.00000    0.03409
C3    1    0.448653    0.818244    0.716063    11.00000    0.05766
AFIX  43
H3    2    0.404604    0.756418    0.728273    11.00000   -1.20000
AFIX  55
C4    1    0.471953    0.816018    0.645563    11.00000    0.02553
C5    1    0.542120    0.927845    0.650574    11.00000    0.05855
AFIX  43
H5    2    0.570032    0.950402    0.612364    11.00000   -1.20000
AFIX   0
C6    1    0.654081    1.121950    0.756823    11.00000    0.04058
C7    1    0.770679    1.106492    0.781283    11.00000    0.04715
AFIX 137
H7A   2    0.778344    1.115807    0.832093    11.00000   -1.50000
H7B   2    0.831648    1.164320    0.772780    11.00000   -1.50000
H7C   2    0.779238    1.029114    0.755171    11.00000   -1.50000
AFIX   0
C8    1    0.609418    1.219315    0.807539    11.00000    0.06204
AFIX 137
H8A   2    0.531783    1.221854    0.786627    11.00000   -1.50000
H8B   2    0.663745    1.293326    0.815212    11.00000   -1.50000
H8C   2    0.604368    1.204588    0.852979    11.00000   -1.50000
AFIX   0
C9    1    0.679214    1.164824    0.685107    11.00000    0.07009
AFIX 137
H9A   2    0.690997    1.099686    0.646746    11.00000   -1.50000
H9B   2    0.749340    1.227447    0.697790    11.00000   -1.50000
H9C   2    0.611828    1.192112    0.669346    11.00000   -1.50000
AFIX   0
C10   1    0.478464    0.955307    0.848907    11.00000    0.03296
C11   1    0.580736    1.006556    0.890404    11.00000    0.04052
AFIX 137
H11A  2    0.625354    0.948353    0.893076    11.00000   -1.50000
H11B  2    0.567127    1.047125    0.938024    11.00000   -1.50000
H11C  2    0.625029    1.061924    0.870665    11.00000   -1.50000
AFIX   0
C12   1    0.412876    0.840224    0.856066    11.00000    0.07084
AFIX 137
H12A  2    0.336512    0.814887    0.825745    11.00000   -1.50000
H12B  2    0.401608    0.851225    0.905515    11.00000   -1.50000
H12C  2    0.458928    0.781600    0.841477    11.00000   -1.50000
AFIX   0
C13   1    0.381869    1.032338    0.856185    11.00000    0.04611
AFIX 137
H13A  2    0.404493    1.094068    0.835378    11.00000   -1.50000
H13B  2    0.376467    1.066172    0.906402    11.00000   -1.50000
H13C  2    0.305734    0.983755    0.831214    11.00000   -1.50000
AFIX   0
C14   1    0.423283    0.718872    0.582284    11.00000    0.04905
C15   1    0.508872    0.653226    0.548917    11.00000    0.12929
AFIX  33
H15A  2    0.468037    0.589750    0.506854    11.00000   -1.50000
H15B  2    0.569242    0.704837    0.535063    11.00000   -1.50000
H15C  2    0.545502    0.622012    0.582937    11.00000   -1.50000
AFIX   0
C16   1    0.371960    0.772819    0.515827    11.00000    0.07241
AFIX 137
H16A  2    0.335260    0.836765    0.536931    11.00000   -1.50000
H16B  2    0.314329    0.711387    0.479879    11.00000   -1.50000
H16C  2    0.437713    0.800343    0.493668    11.00000   -1.50000
AFIX   0
C17   1    0.313621    0.631762    0.581052    11.00000    0.11304
AFIX 137
H17A  2    0.302358    0.635704    0.629739    11.00000   -1.50000
H17B  2    0.321700    0.554098    0.555170    11.00000   -1.50000
H17C  2    0.245891    0.649154    0.557449    11.00000   -1.50000
AFIX  56
C21   1    0.854136    0.800833    0.634622    11.00000    0.05501
C20   1    0.916626    0.870834    0.704137    11.00000    0.04799
AFIX  43
H20   2    0.964918    0.945887    0.715598    11.00000   -1.20000
AFIX  55
C19   1    0.892433    0.806118    0.753080    11.00000    0.04500
C18   1    0.814991    0.696120    0.713813    11.00000    0.02797
C22   1    0.791322    0.692854    0.640602    11.00000    0.05144
AFIX  43
H22   2    0.743141    0.630877    0.603146    11.00000   -1.20000
AFIX   0
C23   1    0.740386    0.609382    0.750565    11.00000    0.04326
C24   1    0.635973    0.659685    0.782358    11.00000    0.07142
AFIX 137
H24A  2    0.639486    0.661907    0.832027    11.00000   -1.50000
H24B  2    0.561417    0.610451    0.755274    11.00000   -1.50000
H24C  2    0.642223    0.737913    0.779503    11.00000   -1.50000
AFIX   0
C25   1    0.812226    0.570953    0.801702    11.00000    0.05696
AFIX 137
H25A  2    0.890230    0.570136    0.788176    11.00000   -1.50000
H25B  2    0.773733    0.493263    0.800525    11.00000   -1.50000
H25C  2    0.819500    0.624433    0.849708    11.00000   -1.50000
AFIX   0
C26   1    0.683706    0.486769    0.678213    11.00000    0.07575
AFIX 137
H26A  2    0.643071    0.508114    0.640634    11.00000   -1.50000
H26B  2    0.628475    0.431491    0.692710    11.00000   -1.50000
H26C  2    0.747630    0.451601    0.660518    11.00000   -1.50000
AFIX   0
C27   1    0.958898    0.867675    0.832395    11.00000    0.03334
C28   1    0.880884    0.877622    0.888103    11.00000    0.07730
AFIX 137
H28A  2    0.826724    0.926005    0.881331    11.00000   -1.50000
H28B  2    0.928507    0.912652    0.935057    11.00000   -1.50000
H28C  2    0.836267    0.800730    0.884448    11.00000   -1.50000
AFIX   0
C29   1    1.032315    0.989749    0.841866    11.00000    0.07125
AFIX 137
H29A  2    1.097848    0.983220    0.814928    11.00000   -1.50000
H29B  2    1.062612    1.028952    0.892200    11.00000   -1.50000
H29C  2    0.982918    1.034280    0.824458    11.00000   -1.50000
AFIX   0
C30   1    1.066081    0.804989    0.857270    11.00000    0.07230
AFIX 137
H30A  2    1.030139    0.732448    0.864687    11.00000   -1.50000
H30B  2    1.114219    0.857201    0.901411    11.00000   -1.50000
H30C  2    1.115322    0.789386    0.819971    11.00000   -1.50000
AFIX   0
C31   1    0.875120    0.825267    0.563439    11.00000    0.04700
C32   1    0.814319    0.917809    0.559455    11.00000    0.06995
AFIX 137
H32A  2    0.747323    0.913951    0.585274    11.00000   -1.50000
H32B  2    0.786812    0.907774    0.509734    11.00000   -1.50000
H32C  2    0.868560    0.992987    0.580720    11.00000   -1.50000
AFIX   0
C33   1    0.844687    0.720455    0.516753    11.00000    0.07879
AFIX 137
H33A  2    0.911867    0.683948    0.514694    11.00000   -1.50000
H33B  2    0.819411    0.725797    0.469907    11.00000   -1.50000
H33C  2    0.780270    0.674086    0.531122    11.00000   -1.50000
AFIX   0
C34   1    1.005037    0.859303    0.549596    11.00000    0.06311
AFIX 137
H34A  2    1.052452    0.915432    0.592751    11.00000   -1.50000
H34B  2    1.005753    0.893346    0.511015    11.00000   -1.50000
H34C  2    1.037545    0.790258    0.536430    11.00000   -1.50000
AFIX   0

F1    5    0.783489    0.388249    0.255113    11.00000    0.06276
F2    5    0.932507    0.352935    0.352873    11.00000    0.06935
F3    5    1.102041    0.530268    0.440136    11.00000    0.09611
F4    5    1.138724    0.745966    0.414200    11.00000    0.09174
F5    5    1.004267    0.780484    0.314225    11.00000    0.04848
F6    5    0.836854    0.889603    0.252271    11.00000    0.06130
F7    5    0.733314    1.027072    0.348158    11.00000    0.05735
F8    5    0.589044    0.938265    0.428318    11.00000    0.07298
F9    5    0.533481    0.698814    0.402777    11.00000    0.08614
F10   5    0.630373    0.559233    0.307260    11.00000    0.05025
F11   5    1.052106    0.608801    0.181501    11.00000    0.04637
F12   5    1.128644    0.632049    0.063606    11.00000    0.08859
F13   5    0.994880    0.712390   -0.026085    11.00000    0.09844
F14   5    0.784642    0.771955    0.006741    11.00000    0.06407
F15   5    0.698480    0.731824    0.118609    11.00000    0.05967
F16   5    0.529911    0.593659    0.176922    11.00000    0.05068
F17   5    0.400189    0.437063    0.060497    11.00000    0.07497
F18   5    0.491722    0.258655   -0.028883    11.00000    0.10182
F19   5    0.722504    0.252346    0.012856    11.00000    0.06633
F20   5    0.858684    0.413548    0.124934    11.00000    0.04836
AFIX  66
C35   1    0.890631    0.589383    0.280135    11.00000    0.04569
C40   1    0.983737    0.678542    0.324216    11.00000    0.06080
C39   1    1.055830    0.657162    0.377609    11.00000    0.07585
C38   1    1.034817    0.546623    0.386923    11.00000    0.07098
C37   1    0.941711    0.457464    0.342842    11.00000    0.08800
C36   1    0.869618    0.478843    0.289448    11.00000    0.06695
AFIX  66
C41   1    0.735277    0.715475    0.274483    11.00000    0.03352
C42   1    0.759943    0.835902    0.285052    11.00000    0.04046
C43   1    0.708283    0.909131    0.336196    11.00000    0.05655
C44   1    0.631958    0.861933    0.376773    11.00000    0.05857
C45   1    0.607291    0.741506    0.366205    11.00000    0.05190
C46   1    0.658949    0.668275    0.315060    11.00000    0.04317
AFIX  66
C47   1    0.867279    0.668073    0.152295    11.00000    0.04545
C48   1    0.977392    0.643636    0.137927    11.00000    0.03715
C49   1    1.021464    0.659184    0.076615    11.00000    0.03423
C50   1    0.955423    0.699168    0.029669    11.00000    0.06634
C51   1    0.845310    0.723606    0.044036    11.00000    0.03197
C52   1    0.801236    0.708059    0.105348    11.00000    0.03993
AFIX  66
C53   1    0.703447    0.508335    0.153031    11.00000    0.04174
C58   1    0.748078    0.418367    0.109529    11.00000    0.04699
C57   1    0.674755    0.334702    0.049696    11.00000    0.04129
C56   1    0.556800    0.341004    0.033363    11.00000    0.06624
C55   1    0.512168    0.430972    0.076864    11.00000    0.04201
C54   1    0.585490    0.514638    0.136698    11.00000    0.06901
AFIX   0
B1    3    0.799426    0.623321    0.223723    11.00000    0.04930
HKLF 4


REM  dy60_hp3_38deg_a.res in P-1
REM wR2 = 0.3322, GooF = S = 1.145, Restrained GooF = 1.151 for all data
REM R1 = 0.1243 for 1210 Fo > 4sig(Fo) and 0.1921 for all 1981 data
REM 272 parameters refined using 36 restraints

END

WGHT      0.2000      0.0000

REM Highest difference peak  1.158,  deepest hole -1.180,  1-sigma level  0.155
Q1    1   0.6602  0.8001  0.6913  11.00000  0.05    1.16
Q2    1   0.6500  0.7809  0.6647  11.00000  0.05    1.10
Q3    1   0.7132  0.9015  0.7566  11.00000  0.05    0.95
Q4    1   0.6791  0.9258  0.8569  11.00000  0.05    0.86
Q5    1   0.5737  0.7743  0.6071  11.00000  0.05    0.80
Q6    1   0.6785  0.7633  0.6028  11.00000  0.05    0.80
Q7    1   0.7994  0.9171  0.8446  11.00000  0.05    0.79
Q8    1   0.6954  0.7839  0.5775  11.00000  0.05    0.78
Q9    1   0.8194  0.9555  0.8775  11.00000  0.05    0.78
Q10   1   0.5628  0.7593  0.5807  11.00000  0.05    0.78
Q11   1   0.5350  0.7732  0.7266  11.00000  0.05    0.75
Q12   1   0.5439  0.7189  0.5425  11.00000  0.05    0.71
Q13   1   0.7073  0.9980  0.7209  11.00000  0.05    0.60
Q14   1   0.7853  1.0193  0.9422  11.00000  0.05    0.60
Q15   1   0.7960  1.0377  0.9617  11.00000  0.05    0.56
Q16   1   1.0589  0.5417  0.1721  11.00000  0.05    0.55
Q17   1   0.8251  0.5670  0.2908  11.00000  0.05    0.54
Q18   1   0.6570  0.7944  0.4231  11.00000  0.05    0.53
Q19   1   0.7608  0.7396  0.7395  11.00000  0.05    0.52
Q20   1   1.0380  0.5216  0.1480  11.00000  0.05    0.51
;
_shelx_res_checksum              94013
_olex2_submission_special_instructions 'No special instructions were received'
_oxdiff_exptl_absorpt_empirical_details 
;
Empirical correction (ABSPACK) includes:
- Absorption correction using spherical harmonics
- Frame scaling
;
_oxdiff_exptl_absorpt_empirical_full_max 2.577
_oxdiff_exptl_absorpt_empirical_full_min 0.549

# start Validation Reply Form
_vrf_ATOM007_dy60_hp3            
;
PROBLEM: _atom_site_aniso_label is missing
RESPONSE: : A SC-XRD DAC-experiment carries with it several problems that makes
 the final model lower quality than if coming from an ambient pressure structure
 determination.
These include a) that the experiment is carried out at room-temperature,
b) parasiting scattering from both the gasket and the diamonds,
c) variable intensity on the crystal due to the strong diamond reflections
and d) that not all reciprocal lattice points can be accessed due to the
restrictions of the cell.
;
_vrf_THETM01_dy60_hp3            
;
PROBLEM: The value of sine(theta_max)/wavelength is less than 0.550
RESPONSE: Due to the shape of the diamond anvil cell, it is impossible to cover
 the full reciprocal space in this crystal system.
The completeness depends both on crystal system and on the exact orientation of
 the crystal within the cell.
;
_vrf_RINTA01_dy60_hp3            
;
PROBLEM: The value of Rint is greater than 0.18
RESPONSE: : A SC-XRD DAC-experiment carries with it several problems that makes
 the final model lower quality than if coming from an ambient pressure structure
 determination.
These include a) that the experiment is carried out at room-temperature,
b) parasiting scattering from both the gasket and the diamonds,
c) variable intensity on the crystal due to the strong diamond reflections
and d) that not all reciprocal lattice points can be accessed due to the
restrictions of the cell.
;
_vrf_PLAT029_dy60_hp3            
;
PROBLEM: _diffrn_measured_fraction_theta_full value Low .      0.371 Why?  
RESPONSE: Due to the shape of the diamond anvil cell, it is impossible to cover
 the full reciprocal space in this crystal system.
The completeness depends both on crystal system and on the exact orientation of
 the crystal within the cell.
;
_vrf_PLAT201_dy60_hp3            
;
PROBLEM: Isotropic non-H Atoms in Main Residue(s) .......         45 Report
RESPONSE: : A SC-XRD DAC-experiment carries with it several problems that makes
 the final model lower quality than if coming from an ambient pressure structure
 determination.
These include a) that the experiment is carried out at room-temperature,
b) parasiting scattering from both the gasket and the diamonds,
c) variable intensity on the crystal due to the strong diamond reflections
and d) that not all reciprocal lattice points can be accessed due to the
restrictions of the cell.
;
_vrf_PLAT412_dy60_hp3            
;
PROBLEM: Short Intra XH3 .. XHn     H33A     ..H34C     .       1.68 Ang.  
RESPONSE: : A SC-XRD DAC-experiment carries with it several problems that makes
 the final model lower quality than if coming from an ambient pressure structure
 determination.
These include a) that the experiment is carried out at room-temperature,
b) parasiting scattering from both the gasket and the diamonds,
c) variable intensity on the crystal due to the strong diamond reflections
and d) that not all reciprocal lattice points can be accessed due to the
restrictions of the cell.
;
_vrf_PLAT020_dy60_hp3            
;
PROBLEM: The Value of Rint is Greater Than 0.12 .........      0.216 Report
RESPONSE: : A SC-XRD DAC-experiment carries with it several problems that makes
 the final model lower quality than if coming from an ambient pressure structure
 determination.
These include a) that the experiment is carried out at room-temperature,
b) parasiting scattering from both the gasket and the diamonds,
c) variable intensity on the crystal due to the strong diamond reflections
and d) that not all reciprocal lattice points can be accessed due to the
restrictions of the cell.
;
_vrf_PLAT088_dy60_hp3            
;
PROBLEM: Poor Data / Parameter Ratio ....................       7.28 Note  
RESPONSE: : A SC-XRD DAC-experiment carries with it several problems that makes
 the final model lower quality than if coming from an ambient pressure structure
 determination.
These include a) that the experiment is carried out at room-temperature,
b) parasiting scattering from both the gasket and the diamonds,
c) variable intensity on the crystal due to the strong diamond reflections
and d) that not all reciprocal lattice points can be accessed due to the
restrictions of the cell.
;
_vrf_PLAT342_dy60_hp3            
;
PROBLEM: Low Bond Precision on  C-C Bonds ...............    0.06138 Ang.  
RESPONSE: : A SC-XRD DAC-experiment carries with it several problems that makes
 the final model lower quality than if coming from an ambient pressure structure
 determination.
These include a) that the experiment is carried out at room-temperature,
b) parasiting scattering from both the gasket and the diamonds,
c) variable intensity on the crystal due to the strong diamond reflections
and d) that not all reciprocal lattice points can be accessed due to the
restrictions of the cell.
;
_vrf_PLAT360_dy60_hp3            
;
PROBLEM: Short  C(sp3)-C(sp3) Bond  C10      - C11      .       1.31 Ang.  
RESPONSE: : A SC-XRD DAC-experiment carries with it several problems that makes
 the final model lower quality than if coming from an ambient pressure structure
 determination.
These include a) that the experiment is carried out at room-temperature,
b) parasiting scattering from both the gasket and the diamonds,
c) variable intensity on the crystal due to the strong diamond reflections
and d) that not all reciprocal lattice points can be accessed due to the
restrictions of the cell.
;
_vrf_PLAT911_dy60_hp3            
;
PROBLEM: Missing FCF Refl Between Thmin & STh/L=    0.500       2182 Report
RESPONSE: : A SC-XRD DAC-experiment carries with it several problems that makes
 the final model lower quality than if coming from an ambient pressure structure
 determination.
These include a) that the experiment is carried out at room-temperature,
b) parasiting scattering from both the gasket and the diamonds,
c) variable intensity on the crystal due to the strong diamond reflections
and d) that not all reciprocal lattice points can be accessed due to the
restrictions of the cell.
;
# end Validation Reply Form
_chemical_properties_physical    
Air-sensitive,Moisture-sensitive,Heat-sensitive,Oxygen-sensitive,Light-sensitive,Photo-sensitive
####################################################################### 
# 
# This file contains crystal structure data downloaded from the 
# Cambridge Structural Database (CSD) hosted by the Cambridge 
# Crystallographic Data Centre (CCDC).
# 
# Full information about CCDC data access policies and citation 
# guidelines are available at http://www.ccdc.cam.ac.uk/access/V1 
# 
# Audit and citation data items may have been added by the CCDC. 
# Please retain this information to preserve the provenance of 
# this file and to allow appropriate attribution of the data. 
# 
#######################################################################

data_dy60_hp2
_database_code_depnum_ccdc_archive 'CCDC 2046707'
loop_
_audit_author_name
_audit_author_address
'Andreas M. Thiel'
;Aarhus University, Department of Chemistry
Denmark
;
_audit_update_record             
;
2022-10-30 deposited with the CCDC.	2023-02-13 downloaded from the CCDC.
;
_audit_creation_date             2020-02-26
_audit_creation_method           
;
Olex2 1.2
(compiled 2018.05.29 svn.r3508 for OlexSys, GUI svn.r5506)
;
_shelx_SHELXL_version_number     2018/3
_chemical_name_common            ?
_chemical_name_systematic        ?
_chemical_formula_moiety         'C34 H58 Dy, B C24 F20'
_chemical_formula_sum            'C58 H58 B Dy F20'
_chemical_formula_weight         1308.35
_chemical_melting_point          ?
_chemical_oxdiff_formula         C58H58DyBF20
loop_
_atom_type_symbol
_atom_type_description
_atom_type_scat_dispersion_real
_atom_type_scat_dispersion_imag
_atom_type_scat_source
C C 0.0033 0.0016 'International Tables Vol C Tables 4.2.6.8 and 6.1.1.4'
H H 0.0000 0.0000 'International Tables Vol C Tables 4.2.6.8 and 6.1.1.4'
B B 0.0013 0.0007 'International Tables Vol C Tables 4.2.6.8 and 6.1.1.4'
Dy Dy -0.1892 4.4098 'International Tables Vol C Tables 4.2.6.8 and 6.1.1.4'
F F 0.0171 0.0103 'International Tables Vol C Tables 4.2.6.8 and 6.1.1.4'

_shelx_space_group_comment       
;
The symmetry employed for this shelxl refinement is uniquely defined
by the following loop, which should always be used as a source of
symmetry information in preference to the above space-group names.
They are only intended as comments.
;
_space_group_crystal_system      triclinic
_space_group_IT_number           2
_space_group_name_H-M_alt        'P -1'
_space_group_name_Hall           '-P 1'
loop_
_space_group_symop_operation_xyz
'x, y, z'
'-x, -y, -z'

_cell_length_a                   11.6015(8)
_cell_length_b                   12.2877(10)
_cell_length_c                   19.663(4)
_cell_angle_alpha                106.861(12)
_cell_angle_beta                 95.211(11)
_cell_angle_gamma                100.515(7)
_cell_volume                     2606.6(6)
_cell_formula_units_Z            2
_cell_measurement_reflns_used    3406
_cell_measurement_temperature    293(2)
_cell_measurement_theta_max      19.8890
_cell_measurement_theta_min      1.8040
_shelx_estimated_absorpt_T_max   0.927
_shelx_estimated_absorpt_T_min   0.718
_exptl_absorpt_coefficient_mu    1.545
_exptl_absorpt_correction_T_max  1.00000
_exptl_absorpt_correction_T_min  0.45252
_exptl_absorpt_correction_type   multi-scan
_exptl_absorpt_process_details   
;
CrysAlisPro 1.171.39.46 (Rigaku Oxford Diffraction, 2018)
Empirical absorption correction using spherical harmonics,
 implemented in SCALE3 ABSPACK scaling algorithm.
;
_exptl_absorpt_special_details   ?
_exptl_crystal_colour            'clear colourless'
_exptl_crystal_colour_lustre     clear
_exptl_crystal_colour_primary    colourless
_exptl_crystal_density_diffrn    1.667
_exptl_crystal_density_meas      ?
_exptl_crystal_density_method    ?
_exptl_crystal_description       plate
_exptl_crystal_F_000             1314
_exptl_crystal_size_max          0.23
_exptl_crystal_size_mid          0.16
_exptl_crystal_size_min          0.05
_exptl_transmission_factor_max   ?
_exptl_transmission_factor_min   ?
_diffrn_ambient_pressure         650000
_diffrn_reflns_av_R_equivalents  0.1622
_diffrn_reflns_av_unetI/netI     0.1079
_diffrn_reflns_Laue_measured_fraction_full 0.379
_diffrn_reflns_Laue_measured_fraction_max 0.379
_diffrn_reflns_limit_h_max       11
_diffrn_reflns_limit_h_min       -11
_diffrn_reflns_limit_k_max       12
_diffrn_reflns_limit_k_min       -12
_diffrn_reflns_limit_l_max       11
_diffrn_reflns_limit_l_min       -11
_diffrn_reflns_number            17781
_diffrn_reflns_point_group_measured_fraction_full 0.379
_diffrn_reflns_point_group_measured_fraction_max 0.379
_diffrn_reflns_theta_full        20.814
_diffrn_reflns_theta_max         20.814
_diffrn_reflns_theta_min         1.770
_diffrn_ambient_temperature      293(2)
_diffrn_detector                 'CCD plate'
_diffrn_detector_area_resol_mean 5.1795
_diffrn_detector_type            Atlas
_diffrn_measured_fraction_theta_full 0.379
_diffrn_measured_fraction_theta_max 0.379
_diffrn_measurement_details      
;
List of Runs (angles in degrees, time in seconds):

  # Type    Start    End  Width  t~exp~   \w     \q     \k     \f   Frames
#--------------------------------------------------------------------------
  1  \w     12.00  51.00   1.00   30.00    --    7.76 -77.00-150.00   39
  2  \w    -37.00   7.00   1.00   30.00    --    7.76   0.00-150.00   44
  3  \w    -46.00  29.00   1.00   30.00    --    7.76  26.00  -7.00   75
  4  \w      2.00  42.00   1.00   30.00    --   -8.54 -99.00  30.00   40
  5  \w    -25.00  37.00   1.00   30.00    --   -8.54 -39.00  12.00   62
  6  \w    -68.00  -7.00   1.00   30.00    --   -8.54 114.00 135.00   61
  7  \w     20.00  64.00   1.00   30.00    --   -8.54-135.00  57.00   44
  8  \w    -20.00  33.00   1.00   30.00    --   -8.54 -53.00-162.00   53
  9  \w    -68.00  -7.00   1.00   30.00    --   -8.54 114.00 -45.00   61
 10  \w     -2.00  37.00   1.00   30.00    --    7.76 -97.00  35.00   39
 11  \w     34.00  58.00   1.00   30.00    --    7.76 -99.00  30.00   24
 12  \w    -35.00 -12.00   1.00   30.00    --    7.76  77.00 150.00   23
 13  \w     12.00  35.00   1.00   30.00    --    7.76 -77.00  60.00   23
 14  \w    -35.00 -12.00   1.00   30.00    --   -8.54  77.00 120.00   23
 15  \w    -53.00   9.00   1.00   30.00    --   -8.54  81.00 151.00   62
 16  \w    -50.00  20.00   1.00   30.00    --   -8.54  53.00 -17.00   70
;
_diffrn_measurement_device       'four-circle diffractometer'
_diffrn_measurement_device_type  'SuperNova, Single source at offset/far, Atlas'
_diffrn_measurement_method       '\w scans'
_diffrn_orient_matrix_type       
'CrysAlisPro convention (1999,Acta A55,543-557)'
_diffrn_orient_matrix_UB_11      -0.0147499000
_diffrn_orient_matrix_UB_12      -0.0159885000
_diffrn_orient_matrix_UB_13      -0.0379087000
_diffrn_orient_matrix_UB_21      -0.0293216000
_diffrn_orient_matrix_UB_22      -0.0564881000
_diffrn_orient_matrix_UB_23      -0.0009371000
_diffrn_orient_matrix_UB_31      -0.0536828000
_diffrn_orient_matrix_UB_32      0.0193694000
_diffrn_orient_matrix_UB_33      0.0040974000
_diffrn_radiation_monochromator  mirror
_diffrn_radiation_probe          x-ray
_diffrn_radiation_type           MoK\a
_diffrn_radiation_wavelength     0.71073
_diffrn_source                   'micro-focus sealed X-ray tube'
_diffrn_source_type              'SuperNova (Mo) X-ray Source'
_reflns_Friedel_coverage         0.000
_reflns_Friedel_fraction_full    .
_reflns_Friedel_fraction_max     .
_reflns_number_gt                1429
_reflns_number_total             2069
_reflns_odcompleteness_completeness 38.27
_reflns_odcompleteness_iscentric 1
_reflns_odcompleteness_theta     20.77
_reflns_special_details          
;
 Reflections were merged by SHELXL according to the crystal
 class for the calculation of statistics and refinement.
 
 _reflns_Friedel_fraction is defined as the number of unique
 Friedel pairs measured divided by the number that would be
 possible theoretically, ignoring centric projections and
 systematic absences.
;
_reflns_threshold_expression     'I > 2\s(I)'
_computing_cell_refinement       'CrysAlisPro 1.171.39.46 (Rigaku OD, 2018)'
_computing_data_collection       'CrysAlisPro 1.171.39.46 (Rigaku OD, 2018)'
_computing_data_reduction        'CrysAlisPro 1.171.39.46 (Rigaku OD, 2018)'
_computing_molecular_graphics    'Olex2 (Dolomanov et al., 2009)'
_computing_publication_material  'Olex2 (Dolomanov et al., 2009)'
_computing_structure_refinement  'ShelXL (Sheldrick, 2015)'
_computing_structure_solution    'ShelXT (Sheldrick, 2015)'
_refine_diff_density_max         0.650
_refine_diff_density_min         -0.951
_refine_diff_density_rms         0.110
_refine_ls_extinction_coef       .
_refine_ls_extinction_method     none
_refine_ls_goodness_of_fit_ref   1.083
_refine_ls_hydrogen_treatment    constr
_refine_ls_matrix_type           full
_refine_ls_number_parameters     278
_refine_ls_number_reflns         2069
_refine_ls_number_restraints     36
_refine_ls_R_factor_all          0.1329
_refine_ls_R_factor_gt           0.0861
_refine_ls_restrained_S_all      1.088
_refine_ls_shift/su_max          0.000
_refine_ls_shift/su_mean         0.000
_refine_ls_structure_factor_coef Fsqd
_refine_ls_weighting_details     
'w=1/[\s^2^(Fo^2^)+(0.1279P)^2^+20.3806P] where P=(Fo^2^+2Fc^2^)/3'
_refine_ls_weighting_scheme      calc
_refine_ls_wR_factor_gt          0.2027
_refine_ls_wR_factor_ref         0.2397
_refine_special_details          ?
_olex2_refinement_description    
;
1. Fixed Uiso
 At 1.2 times of:
  All C(H) groups
 At 1.5 times of:
  All C(H,H,H) groups
2. Restrained planarity
 C54, C55, C56, C57, C58, F16, F17, F18, F19, F20, B1, C53
 with sigma of 0.1
 C47, C52, C51, C50, C49, C48, F15, F14, F13, F12, F11, B1
 with sigma of 0.1
 C35, C36, C37, C38, C39, C40, F1, F2, F3, F4, F5, B1
 with sigma of 0.1
 C41, C46, C45, C44, C43, C42, F10, F9, F8, F7, F6, B1
 with sigma of 0.1
3.a Aromatic/amide H refined with riding coordinates:
 C3(H3), C5(H5), C20(H20), C22(H22)
3.b Fitted pentagon refined as free rotating group:
 C1(C2,C3,C4,C5), C21(C20,C19,C18,C22)
3.c Fitted hexagon refined as free rotating group:
 C35(C40,C39,C38,C37,C36), C41(C42,C43,C44,C45,C46), C47(C48,C49,C50,C51,C52),
 C53(C58,C57,C56,C55,C54)
3.d Idealised Me refined as rotating group:
 C7(H7A,H7B,H7C), C8(H8A,H8B,H8C), C9(H9A,H9B,H9C), C11(H11A,H11B,H11C),
 C12(H12A,H12B,H12C), C13(H13A,H13B,H13C), C15(H15A,H15B,H15C), C16(H16A,H16B,
 H16C), C17(H17A,H17B,H17C), C24(H24A,H24B,H24C), C25(H25A,H25B,H25C), C26(H26A,
 H26B,H26C), C28(H28A,H28B,H28C), C29(H29A,H29B,H29C), C30(H30A,H30B,H30C),
 C32(H32A,H32B,H32C), C33(H33A,H33B,H33C), C34(H34A,H34B,H34C)
;
_atom_sites_solution_hydrogens   geom
_atom_sites_solution_primary     dual
_atom_sites_solution_secondary   ?
loop_
_atom_site_label
_atom_site_type_symbol
_atom_site_fract_x
_atom_site_fract_y
_atom_site_fract_z
_atom_site_U_iso_or_equiv
_atom_site_adp_type
_atom_site_occupancy
_atom_site_site_symmetry_order
_atom_site_calc_flag
_atom_site_refinement_flags_posn
_atom_site_refinement_flags_adp
_atom_site_refinement_flags_occupancy
_atom_site_disorder_assembly
_atom_site_disorder_group
Dy1 Dy 0.68661(11) 0.84739(12) 0.72042(17) 0.035(3) Uani 1 1 d . . . . .
C1 C 0.5624(14) 0.9983(13) 0.7228(18) 0.049(8) Uiso 1 1 d . . . . .
C2 C 0.5036(19) 0.930(2) 0.7620(17) 0.053(8) Uiso 1 1 d G . . . .
C3 C 0.4494(15) 0.8186(16) 0.7129(19) 0.045(7) Uiso 1 1 d G . . . .
H3 H 0.405154 0.756915 0.724282 0.055 Uiso 1 1 calc R . . . .
C4 C 0.4747(14) 0.8176(14) 0.6434(18) 0.031(6) Uiso 1 1 d G . . . .
C5 C 0.5445(14) 0.9286(17) 0.6496(18) 0.040(7) Uiso 1 1 d G . . . .
H5 H 0.573466 0.951720 0.612190 0.048 Uiso 1 1 calc R . . . .
C6 C 0.654(2) 1.119(2) 0.755(3) 0.038(7) Uiso 1 1 d . . . . .
C7 C 0.772(2) 1.104(2) 0.780(3) 0.045(7) Uiso 1 1 d . . . . .
H7A H 0.785007 1.126537 0.831084 0.067 Uiso 1 1 calc GR . . . .
H7B H 0.831312 1.153016 0.763839 0.067 Uiso 1 1 calc GR . . . .
H7C H 0.776383 1.024469 0.759775 0.067 Uiso 1 1 calc GR . . . .
C8 C 0.608(2) 1.218(2) 0.806(4) 0.063(9) Uiso 1 1 d . . . . .
H8A H 0.533365 1.224246 0.782986 0.095 Uiso 1 1 calc GR . . . .
H8B H 0.664437 1.290731 0.815705 0.095 Uiso 1 1 calc GR . . . .
H8C H 0.597267 1.201859 0.849784 0.095 Uiso 1 1 calc GR . . . .
C9 C 0.679(2) 1.165(2) 0.682(3) 0.049(7) Uiso 1 1 d . . . . .
H9A H 0.713487 1.110955 0.649649 0.074 Uiso 1 1 calc GR . . . .
H9B H 0.731550 1.240668 0.698350 0.074 Uiso 1 1 calc GR . . . .
H9C H 0.604751 1.170391 0.658535 0.074 Uiso 1 1 calc GR . . . .
C10 C 0.484(3) 0.957(3) 0.842(4) 0.055(8) Uiso 1 1 d . . . . .
C11 C 0.583(2) 1.013(3) 0.898(4) 0.059(8) Uiso 1 1 d . . . . .
H11A H 0.629891 0.957501 0.902473 0.089 Uiso 1 1 calc GR . . . .
H11B H 0.555249 1.042958 0.942920 0.089 Uiso 1 1 calc GR . . . .
H11C H 0.631521 1.075956 0.887064 0.089 Uiso 1 1 calc GR . . . .
C12 C 0.418(3) 0.842(3) 0.855(5) 0.073(10) Uiso 1 1 d . . . . .
H12A H 0.350056 0.805129 0.818882 0.110 Uiso 1 1 calc GR . . . .
H12B H 0.393989 0.861318 0.901713 0.110 Uiso 1 1 calc GR . . . .
H12C H 0.471385 0.789918 0.852745 0.110 Uiso 1 1 calc GR . . . .
C13 C 0.384(3) 1.033(3) 0.849(4) 0.065(9) Uiso 1 1 d . . . . .
H13A H 0.411437 1.101382 0.835973 0.098 Uiso 1 1 calc GR . . . .
H13B H 0.369035 1.054800 0.897808 0.098 Uiso 1 1 calc GR . . . .
H13C H 0.312767 0.987075 0.817635 0.098 Uiso 1 1 calc GR . . . .
C14 C 0.413(2) 0.722(2) 0.571(4) 0.042(7) Uiso 1 1 d . . . . .
C15 C 0.501(4) 0.647(4) 0.539(5) 0.101(12) Uiso 1 1 d . . . . .
H15A H 0.559554 0.691208 0.520759 0.151 Uiso 1 1 calc GR . . . .
H15B H 0.457767 0.579002 0.500898 0.151 Uiso 1 1 calc GR . . . .
H15C H 0.538431 0.622789 0.576150 0.151 Uiso 1 1 calc GR . . . .
C16 C 0.377(3) 0.773(3) 0.515(4) 0.084(11) Uiso 1 1 d . . . . .
H16A H 0.387352 0.855954 0.535931 0.125 Uiso 1 1 calc GR . . . .
H16B H 0.295006 0.739455 0.495212 0.125 Uiso 1 1 calc GR . . . .
H16C H 0.424753 0.757296 0.477345 0.125 Uiso 1 1 calc GR . . . .
C17 C 0.302(4) 0.641(4) 0.575(7) 0.146(18) Uiso 1 1 d . . . . .
H17A H 0.318292 0.606115 0.611931 0.219 Uiso 1 1 calc GR . . . .
H17B H 0.275557 0.580627 0.529780 0.219 Uiso 1 1 calc GR . . . .
H17C H 0.241197 0.683638 0.586716 0.219 Uiso 1 1 calc GR . . . .
C21 C 0.8507(19) 0.7941(19) 0.634(2) 0.064(9) Uiso 1 1 d . . . . .
C20 C 0.9146(14) 0.8664(12) 0.702(2) 0.050(8) Uiso 1 1 d G . . . .
H20 H 0.963002 0.939918 0.711612 0.060 Uiso 1 1 calc R . . . .
C19 C 0.8915(18) 0.8066(18) 0.7530(19) 0.043(8) Uiso 1 1 d G . . . .
C18 C 0.8134(17) 0.6974(15) 0.716(2) 0.042(8) Uiso 1 1 d G . . . .
C22 C 0.7882(15) 0.6897(14) 0.643(2) 0.037(7) Uiso 1 1 d G . . . .
H22 H 0.739333 0.627198 0.606971 0.045 Uiso 1 1 calc R . . . .
C23 C 0.746(2) 0.612(2) 0.752(3) 0.037(7) Uiso 1 1 d . . . . .
C24 C 0.632(3) 0.651(3) 0.772(5) 0.077(10) Uiso 1 1 d . . . . .
H24A H 0.647197 0.705242 0.819511 0.116 Uiso 1 1 calc GR . . . .
H24B H 0.572074 0.584345 0.769509 0.116 Uiso 1 1 calc GR . . . .
H24C H 0.604461 0.688004 0.738380 0.116 Uiso 1 1 calc GR . . . .
C25 C 0.813(2) 0.572(3) 0.804(4) 0.064(9) Uiso 1 1 d . . . . .
H25A H 0.878223 0.544284 0.783371 0.096 Uiso 1 1 calc GR . . . .
H25B H 0.761361 0.509576 0.813657 0.096 Uiso 1 1 calc GR . . . .
H25C H 0.841850 0.635056 0.847314 0.096 Uiso 1 1 calc GR . . . .
C26 C 0.680(2) 0.492(2) 0.680(4) 0.054(8) Uiso 1 1 d . . . . .
H26A H 0.626995 0.514107 0.648457 0.081 Uiso 1 1 calc GR . . . .
H26B H 0.635794 0.433935 0.697023 0.081 Uiso 1 1 calc GR . . . .
H26C H 0.739577 0.461768 0.654662 0.081 Uiso 1 1 calc GR . . . .
C27 C 0.958(2) 0.863(2) 0.830(4) 0.042(7) Uiso 1 1 d . . . . .
C28 C 0.882(3) 0.875(3) 0.883(4) 0.063(9) Uiso 1 1 d . . . . .
H28A H 0.836978 0.931974 0.880191 0.095 Uiso 1 1 calc GR . . . .
H28B H 0.928229 0.898798 0.930270 0.095 Uiso 1 1 calc GR . . . .
H28C H 0.828159 0.801162 0.875679 0.095 Uiso 1 1 calc GR . . . .
C29 C 1.030(3) 0.990(3) 0.841(4) 0.059(8) Uiso 1 1 d . . . . .
H29A H 1.090701 0.986754 0.811004 0.089 Uiso 1 1 calc GR . . . .
H29B H 1.066949 1.024155 0.890837 0.089 Uiso 1 1 calc GR . . . .
H29C H 0.977812 1.035600 0.829745 0.089 Uiso 1 1 calc GR . . . .
C30 C 1.060(2) 0.799(2) 0.847(4) 0.059(8) Uiso 1 1 d . . . . .
H30A H 1.025914 0.718377 0.840062 0.089 Uiso 1 1 calc GR . . . .
H30B H 1.097137 0.835533 0.896433 0.089 Uiso 1 1 calc GR . . . .
H30C H 1.118184 0.804531 0.816052 0.089 Uiso 1 1 calc GR . . . .
C31 C 0.873(2) 0.816(3) 0.566(4) 0.049(8) Uiso 1 1 d . . . . .
C32 C 0.816(3) 0.916(3) 0.552(5) 0.078(10) Uiso 1 1 d . . . . .
H32A H 0.760630 0.885536 0.508702 0.117 Uiso 1 1 calc GR . . . .
H32B H 0.877810 0.976826 0.548334 0.117 Uiso 1 1 calc GR . . . .
H32C H 0.776470 0.946997 0.591885 0.117 Uiso 1 1 calc GR . . . .
C33 C 0.828(3) 0.710(3) 0.502(4) 0.079(10) Uiso 1 1 d . . . . .
H33A H 0.891583 0.692450 0.476092 0.119 Uiso 1 1 calc GR . . . .
H33B H 0.766231 0.722976 0.471917 0.119 Uiso 1 1 calc GR . . . .
H33C H 0.796794 0.644843 0.518407 0.119 Uiso 1 1 calc GR . . . .
C34 C 1.003(3) 0.853(4) 0.559(5) 0.098(12) Uiso 1 1 d . . . . .
H34A H 1.037969 0.925942 0.595566 0.146 Uiso 1 1 calc GR . . . .
H34B H 1.008941 0.861850 0.512517 0.146 Uiso 1 1 calc GR . . . .
H34C H 1.044852 0.794815 0.565006 0.146 Uiso 1 1 calc GR . . . .
F1 F 0.7806(13) 0.3876(13) 0.2488(19) 0.061(4) Uiso 1 1 d . . . . .
F2 F 0.9285(14) 0.3529(14) 0.350(2) 0.070(5) Uiso 1 1 d . . . . .
F3 F 1.0999(16) 0.5305(16) 0.440(2) 0.089(6) Uiso 1 1 d . . . . .
F4 F 1.1365(16) 0.7428(16) 0.416(2) 0.090(6) Uiso 1 1 d . . . . .
F5 F 1.0031(12) 0.7766(13) 0.3110(18) 0.059(4) Uiso 1 1 d . . . . .
F6 F 0.8383(12) 0.8847(13) 0.2484(18) 0.056(4) Uiso 1 1 d . . . . .
F7 F 0.7373(12) 1.0223(13) 0.3467(18) 0.057(4) Uiso 1 1 d . . . . .
F8 F 0.5937(13) 0.9343(14) 0.429(2) 0.071(5) Uiso 1 1 d . . . . .
F9 F 0.5372(14) 0.6986(14) 0.400(2) 0.069(5) Uiso 1 1 d . . . . .
F10 F 0.6313(11) 0.5585(12) 0.3030(18) 0.051(4) Uiso 1 1 d . . . . .
F11 F 1.0518(12) 0.6065(13) 0.1782(18) 0.053(4) Uiso 1 1 d . . . . .
F12 F 1.1273(15) 0.6376(14) 0.063(2) 0.076(5) Uiso 1 1 d . . . . .
F13 F 0.9978(16) 0.7238(16) -0.025(2) 0.095(6) Uiso 1 1 d . . . . .
F14 F 0.7887(13) 0.7764(14) 0.012(2) 0.066(5) Uiso 1 1 d . . . . .
F15 F 0.7013(13) 0.7310(13) 0.1190(19) 0.060(4) Uiso 1 1 d . . . . .
F16 F 0.5274(12) 0.5888(12) 0.1721(18) 0.050(4) Uiso 1 1 d . . . . .
F17 F 0.3995(14) 0.4339(15) 0.061(2) 0.077(5) Uiso 1 1 d . . . . .
F18 F 0.4880(16) 0.2593(17) -0.023(2) 0.095(6) Uiso 1 1 d . . . . .
F19 F 0.7189(13) 0.2495(13) 0.0116(19) 0.063(4) Uiso 1 1 d . . . . .
F20 F 0.8567(12) 0.4119(12) 0.1227(17) 0.046(4) Uiso 1 1 d . . . . .
C35 C 0.8887(15) 0.5872(16) 0.2765(16) 0.042(7) Uiso 1 1 d . . . . .
C40 C 0.9803(16) 0.6759(12) 0.3207(17) 0.054(8) Uiso 1 1 d G . . . .
C39 C 1.0515(14) 0.6552(15) 0.3743(16) 0.071(10) Uiso 1 1 d G . . . .
C38 C 1.0312(16) 0.5458(18) 0.3837(15) 0.065(9) Uiso 1 1 d G . . . .
C37 C 0.9397(17) 0.4571(13) 0.3395(17) 0.059(8) Uiso 1 1 d G . . . .
C36 C 0.8684(14) 0.4778(13) 0.2859(16) 0.056(8) Uiso 1 1 d G . . . .
C41 C 0.7364(14) 0.7139(12) 0.2730(14) 0.040(7) Uiso 1 1 d . . . . .
C42 C 0.7624(14) 0.8331(13) 0.2834(15) 0.049(7) Uiso 1 1 d G . . . .
C43 C 0.7123(14) 0.9068(10) 0.3343(15) 0.048(7) Uiso 1 1 d G . . . .
C44 C 0.6361(14) 0.8613(13) 0.3748(14) 0.051(8) Uiso 1 1 d G . . . .
C45 C 0.6101(13) 0.7420(14) 0.3644(14) 0.051(8) Uiso 1 1 d G . . . .
C46 C 0.6602(14) 0.6683(10) 0.3135(15) 0.042(7) Uiso 1 1 d G . . . .
C47 C 0.8691(14) 0.6661(13) 0.1532(14) 0.048(7) Uiso 1 1 d . . . . .
C48 C 0.9788(12) 0.6431(13) 0.1385(15) 0.034(6) Uiso 1 1 d G . . . .
C49 C 1.0227(11) 0.6624(13) 0.0785(15) 0.039(7) Uiso 1 1 d G . . . .
C50 C 0.9569(15) 0.7046(14) 0.0332(14) 0.077(10) Uiso 1 1 d G . . . .
C51 C 0.8473(14) 0.7276(13) 0.0480(15) 0.040(7) Uiso 1 1 d G . . . .
C52 C 0.8034(11) 0.7084(13) 0.1079(15) 0.044(7) Uiso 1 1 d G . . . .
C53 C 0.7003(14) 0.5076(13) 0.1531(14) 0.045(7) Uiso 1 1 d . . . . .
C58 C 0.7475(11) 0.4201(15) 0.1106(15) 0.039(7) Uiso 1 1 d G . . . .
C57 C 0.6768(15) 0.3357(13) 0.0510(15) 0.043(7) Uiso 1 1 d G . . . .
C56 C 0.5589(15) 0.3389(14) 0.0338(14) 0.069(9) Uiso 1 1 d G . . . .
C55 C 0.5116(11) 0.4264(16) 0.0762(16) 0.043(7) Uiso 1 1 d G . . . .
C54 C 0.5823(14) 0.5108(13) 0.1358(15) 0.041(7) Uiso 1 1 d G . . . .
B1 B 0.804(2) 0.620(2) 0.222(3) 0.041(8) Uiso 1 1 d . . . . .

loop_
_atom_site_aniso_label
_atom_site_aniso_U_11
_atom_site_aniso_U_22
_atom_site_aniso_U_33
_atom_site_aniso_U_23
_atom_site_aniso_U_13
_atom_site_aniso_U_12
Dy1 0.0456(10) 0.0507(11) 0.006(8) 0.004(2) -0.005(2) 0.0156(8)

_geom_special_details            
;
 All esds (except the esd in the dihedral angle between two l.s. planes)
 are estimated using the full covariance matrix.  The cell esds are taken
 into account individually in the estimation of esds in distances, angles
 and torsion angles; correlations between esds in cell parameters are only
 used when they are defined by crystal symmetry.  An approximate (isotropic)
 treatment of cell esds is used for estimating esds involving l.s. planes.
;
loop_
_geom_bond_atom_site_label_1
_geom_bond_atom_site_label_2
_geom_bond_distance
_geom_bond_site_symmetry_2
_geom_bond_publ_flag
Dy1 C1 2.540(15) . ?
Dy1 C2 2.614(19) . ?
Dy1 C3 2.694(16) . ?
Dy1 C4 2.67(2) . ?
Dy1 C5 2.58(2) . ?
Dy1 C21 2.71(2) . ?
Dy1 C20 2.679(15) . ?
Dy1 C19 2.58(2) . ?
Dy1 C18 2.548(16) . ?
Dy1 C22 2.629(19) . ?
C1 C2 1.4200 . ?
C1 C5 1.4200 . ?
C1 C6 1.58(3) . ?
C2 C3 1.4200 . ?
C2 C10 1.56(8) . ?
C3 C4 1.4200 . ?
C4 C5 1.4200 . ?
C4 C14 1.57(6) . ?
C6 C7 1.47(4) . ?
C6 C8 1.55(5) . ?
C6 C9 1.71(7) . ?
C10 C11 1.44(8) . ?
C10 C12 1.58(4) . ?
C10 C13 1.60(3) . ?
C14 C15 1.55(4) . ?
C14 C16 1.48(8) . ?
C14 C17 1.51(4) . ?
C21 C20 1.4200 . ?
C21 C22 1.4200 . ?
C21 C31 1.48(6) . ?
C20 C19 1.4200 . ?
C19 C18 1.4200 . ?
C19 C27 1.53(7) . ?
C18 C22 1.4200 . ?
C18 C23 1.55(4) . ?
C23 C24 1.53(3) . ?
C23 C25 1.47(7) . ?
C23 C26 1.72(7) . ?
C27 C28 1.43(7) . ?
C27 C29 1.57(3) . ?
C27 C30 1.59(4) . ?
C31 C32 1.57(4) . ?
C31 C33 1.49(8) . ?
C31 C34 1.53(3) . ?
F1 C36 1.33(3) . ?
F2 C37 1.344(19) . ?
F3 C38 1.38(4) . ?
F4 C39 1.32(3) . ?
F5 C40 1.290(18) . ?
F6 C42 1.35(2) . ?
F7 C43 1.340(16) . ?
F8 C44 1.37(3) . ?
F9 C45 1.29(2) . ?
F10 C46 1.279(15) . ?
F11 C48 1.32(3) . ?
F12 C49 1.345(18) . ?
F13 C50 1.34(4) . ?
F14 C51 1.28(3) . ?
F15 C52 1.288(15) . ?
F16 C54 1.32(2) . ?
F17 C55 1.34(2) . ?
F18 C56 1.34(4) . ?
F19 C57 1.32(2) . ?
F20 C58 1.295(17) . ?
C35 C40 1.3900 . ?
C35 C36 1.3900 . ?
C35 B1 1.58(4) . ?
C40 C39 1.3900 . ?
C39 C38 1.3900 . ?
C38 C37 1.3900 . ?
C37 C36 1.3900 . ?
C41 C42 1.3900 . ?
C41 C46 1.3900 . ?
C41 B1 1.66(3) . ?
C42 C43 1.3900 . ?
C43 C44 1.3900 . ?
C44 C45 1.3900 . ?
C45 C46 1.3900 . ?
C47 C48 1.3900 . ?
C47 C52 1.3900 . ?
C47 B1 1.78(4) . ?
C48 C49 1.3900 . ?
C49 C50 1.3900 . ?
C50 C51 1.3900 . ?
C51 C52 1.3900 . ?
C53 C58 1.3900 . ?
C53 C54 1.3900 . ?
C53 B1 1.79(4) . ?
C58 C57 1.3900 . ?
C57 C56 1.3900 . ?
C56 C55 1.3900 . ?
C55 C54 1.3900 . ?

loop_
_geom_angle_atom_site_label_1
_geom_angle_atom_site_label_2
_geom_angle_atom_site_label_3
_geom_angle
_geom_angle_site_symmetry_1
_geom_angle_site_symmetry_3
_geom_angle_publ_flag
C1 Dy1 C2 31.9(2) . . ?
C1 Dy1 C3 52.0(2) . . ?
C1 Dy1 C4 52.2(3) . . ?
C1 Dy1 C5 32.21(18) . . ?
C1 Dy1 C21 127.3(8) . . ?
C1 Dy1 C20 127.0(5) . . ?
C1 Dy1 C19 147.4(7) . . ?
C1 Dy1 C18 179.0(8) . . ?
C1 Dy1 C22 147.5(11) . . ?
C2 Dy1 C3 30.98(18) . . ?
C2 Dy1 C4 51.5(2) . . ?
C2 Dy1 C21 157.0(9) . . ?
C2 Dy1 C20 153.9(6) . . ?
C2 Dy1 C22 153.7(8) . . ?
C3 Dy1 C21 139.7(10) . . ?
C4 Dy1 C3 30.68(19) . . ?
C4 Dy1 C21 111.3(9) . . ?
C4 Dy1 C20 139.1(11) . . ?
C5 Dy1 C2 52.5(2) . . ?
C5 Dy1 C3 51.6(3) . . ?
C5 Dy1 C4 31.3(2) . . ?
C5 Dy1 C21 104.6(8) . . ?
C5 Dy1 C20 121.0(8) . . ?
C5 Dy1 C19 152.3(8) . . ?
C5 Dy1 C22 116.0(10) . . ?
C20 Dy1 C3 169.7(11) . . ?
C20 Dy1 C21 30.6(2) . . ?
C19 Dy1 C2 149.2(10) . . ?
C19 Dy1 C3 155.4(7) . . ?
C19 Dy1 C4 157.7(8) . . ?
C19 Dy1 C21 51.4(2) . . ?
C19 Dy1 C20 31.26(17) . . ?
C19 Dy1 C22 52.34(18) . . ?
C18 Dy1 C2 149.1(7) . . ?
C18 Dy1 C3 128.8(5) . . ?
C18 Dy1 C4 127.9(8) . . ?
C18 Dy1 C5 147.3(11) . . ?
C18 Dy1 C21 51.7(2) . . ?
C18 Dy1 C20 52.1(2) . . ?
C18 Dy1 C19 32.1(2) . . ?
C18 Dy1 C22 31.79(16) . . ?
C22 Dy1 C3 122.8(7) . . ?
C22 Dy1 C4 105.4(8) . . ?
C22 Dy1 C21 30.8(2) . . ?
C22 Dy1 C20 51.3(2) . . ?
C2 C1 Dy1 76.9(7) . . ?
C2 C1 C5 108.0 . . ?
C2 C1 C6 127(3) . . ?
C5 C1 Dy1 75.3(9) . . ?
C5 C1 C6 124(3) . . ?
C6 C1 Dy1 104.5(11) . . ?
C1 C2 Dy1 71.2(6) . . ?
C1 C2 C3 108.0 . . ?
C1 C2 C10 133(2) . . ?
C3 C2 Dy1 77.6(7) . . ?
C3 C2 C10 119(2) . . ?
C10 C2 Dy1 120(2) . . ?
C2 C3 Dy1 71.4(7) . . ?
C4 C3 Dy1 73.8(8) . . ?
C4 C3 C2 108.0 . . ?
C3 C4 Dy1 75.5(8) . . ?
C3 C4 C5 108.0 . . ?
C3 C4 C14 126(2) . . ?
C5 C4 Dy1 70.7(6) . . ?
C5 C4 C14 125(2) . . ?
C14 C4 Dy1 129.8(12) . . ?
C1 C5 Dy1 72.4(9) . . ?
C4 C5 Dy1 78.0(6) . . ?
C4 C5 C1 108.0 . . ?
C1 C6 C9 105(4) . . ?
C7 C6 C1 111.6(17) . . ?
C7 C6 C8 116(4) . . ?
C7 C6 C9 102(2) . . ?
C8 C6 C1 115.9(19) . . ?
C8 C6 C9 104(3) . . ?
C2 C10 C12 110(5) . . ?
C2 C10 C13 105(5) . . ?
C11 C10 C2 120(3) . . ?
C11 C10 C12 108(5) . . ?
C11 C10 C13 111(5) . . ?
C12 C10 C13 102(2) . . ?
C15 C14 C4 110(4) . . ?
C16 C14 C4 113(3) . . ?
C16 C14 C15 106(5) . . ?
C16 C14 C17 105(5) . . ?
C17 C14 C4 115(6) . . ?
C17 C14 C15 108(3) . . ?
C20 C21 Dy1 73.6(8) . . ?
C20 C21 C22 108.0 . . ?
C20 C21 C31 123(2) . . ?
C22 C21 Dy1 71.5(5) . . ?
C22 C21 C31 127(2) . . ?
C31 C21 Dy1 132.1(15) . . ?
C21 C20 Dy1 75.9(9) . . ?
C19 C20 Dy1 70.5(9) . . ?
C19 C20 C21 108.0 . . ?
C20 C19 Dy1 78.2(8) . . ?
C20 C19 C27 118(2) . . ?
C18 C19 Dy1 72.7(6) . . ?
C18 C19 C20 108.0 . . ?
C18 C19 C27 134(2) . . ?
C27 C19 Dy1 119.8(17) . . ?
C19 C18 Dy1 75.2(7) . . ?
C19 C18 C22 108.0 . . ?
C19 C18 C23 126(3) . . ?
C22 C18 Dy1 77.3(10) . . ?
C22 C18 C23 125(3) . . ?
C23 C18 Dy1 104.5(11) . . ?
C21 C22 Dy1 77.7(6) . . ?
C18 C22 Dy1 71.0(10) . . ?
C18 C22 C21 108.0 . . ?
C18 C23 C26 103(4) . . ?
C24 C23 C18 109(2) . . ?
C24 C23 C26 97(3) . . ?
C25 C23 C18 120(2) . . ?
C25 C23 C24 118(5) . . ?
C25 C23 C26 107(2) . . ?
C19 C27 C29 112(4) . . ?
C19 C27 C30 113(4) . . ?
C28 C27 C19 113(3) . . ?
C28 C27 C29 105(4) . . ?
C28 C27 C30 111(5) . . ?
C29 C27 C30 102(2) . . ?
C21 C31 C32 113(4) . . ?
C21 C31 C33 112(3) . . ?
C21 C31 C34 116(5) . . ?
C33 C31 C32 108(5) . . ?
C33 C31 C34 104(4) . . ?
C34 C31 C32 104(2) . . ?
C40 C35 C36 120.0 . . ?
C40 C35 B1 117.1(15) . . ?
C36 C35 B1 122.7(15) . . ?
F5 C40 C35 121(2) . . ?
F5 C40 C39 119(2) . . ?
C39 C40 C35 120.0 . . ?
F4 C39 C40 118(2) . . ?
F4 C39 C38 122(2) . . ?
C40 C39 C38 120.0 . . ?
F3 C38 C39 118.2(17) . . ?
F3 C38 C37 121.7(17) . . ?
C39 C38 C37 120.0 . . ?
F2 C37 C38 116(2) . . ?
F2 C37 C36 124(2) . . ?
C36 C37 C38 120.0 . . ?
F1 C36 C35 125.4(17) . . ?
F1 C36 C37 114.6(17) . . ?
C37 C36 C35 120.0 . . ?
C42 C41 C46 120.0 . . ?
C42 C41 B1 123.9(13) . . ?
C46 C41 B1 115.6(13) . . ?
F6 C42 C41 123.8(13) . . ?
F6 C42 C43 116.2(13) . . ?
C43 C42 C41 120.0 . . ?
F7 C43 C42 121.5(15) . . ?
F7 C43 C44 118.5(15) . . ?
C42 C43 C44 120.0 . . ?
F8 C44 C43 120.3(13) . . ?
F8 C44 C45 119.5(13) . . ?
C45 C44 C43 120.0 . . ?
F9 C45 C44 120.5(14) . . ?
F9 C45 C46 119.5(14) . . ?
C44 C45 C46 120.0 . . ?
F10 C46 C41 121.2(16) . . ?
F10 C46 C45 118.7(15) . . ?
C45 C46 C41 120.0 . . ?
C48 C47 C52 120.0 . . ?
C48 C47 B1 119.2(13) . . ?
C52 C47 B1 120.1(13) . . ?
F11 C48 C47 126.1(16) . . ?
F11 C48 C49 113.9(16) . . ?
C47 C48 C49 120.0 . . ?
F12 C49 C48 121(2) . . ?
F12 C49 C50 119(2) . . ?
C50 C49 C48 120.0 . . ?
F13 C50 C49 120.8(16) . . ?
F13 C50 C51 119.2(16) . . ?
C49 C50 C51 120.0 . . ?
F14 C51 C50 122.0(17) . . ?
F14 C51 C52 117.7(17) . . ?
C52 C51 C50 120.0 . . ?
F15 C52 C47 122.5(19) . . ?
F15 C52 C51 117.5(19) . . ?
C51 C52 C47 120.0 . . ?
C58 C53 C54 120.0 . . ?
C58 C53 B1 115.6(13) . . ?
C54 C53 B1 124.0(12) . . ?
F20 C58 C53 123.7(17) . . ?
F20 C58 C57 116.3(17) . . ?
C57 C58 C53 120.0 . . ?
F19 C57 C58 120.9(17) . . ?
F19 C57 C56 119.1(17) . . ?
C56 C57 C58 120.0 . . ?
F18 C56 C57 121.7(15) . . ?
F18 C56 C55 118.3(15) . . ?
C55 C56 C57 120.0 . . ?
F17 C55 C56 121.8(18) . . ?
F17 C55 C54 118.2(18) . . ?
C56 C55 C54 120.0 . . ?
F16 C54 C53 125.6(17) . . ?
F16 C54 C55 114.4(17) . . ?
C55 C54 C53 120.0 . . ?
C35 B1 C41 105(3) . . ?
C35 B1 C47 117.0(15) . . ?
C35 B1 C53 119.7(16) . . ?
C41 B1 C47 115.3(15) . . ?
C41 B1 C53 111.3(15) . . ?
C47 B1 C53 89(2) . . ?

_shelx_res_file                  
;
TITL dy60_hp2_38deg_a.res in P-1
    dy60_hp2_38deg.res
    created by SHELXL-2018/3 at 15:51:27 on 26-Feb-2020
REM Old TITL Dy60_HP2_38deg in P-1
REM SHELXT solution in P-1: R1 0.173, Rweak 0.040, Alpha 0.172
REM <I/s> 0.000 for 0 systematic absences, Orientation as input
REM Formula found by SHELXT: C61 B F20 Dy
CELL 0.71073 11.6015 12.2877 19.6631 106.861 95.211 100.515
ZERR 2 0.0008 0.001 0.0035 0.012 0.011 0.007
LATT 1
SFAC C H B Dy F
UNIT 116 116 2 2 40
FLAT C54 C55 C56 C57 C58 F16 F17 F18 F19 F20 B1 C53
FLAT C47 C52 C51 C50 C49 C48 F15 F14 F13 F12 F11 B1
FLAT C35 C36 C37 C38 C39 C40 F1 F2 F3 F4 F5 B1
FLAT C41 C46 C45 C44 C43 C42 F10 F9 F8 F7 F6 B1

L.S. 20 0 0
PLAN  20
SIZE 0.16 0.23 0.05
FREE Dy1 C24
FREE Dy1 C7
list 4
fmap 2 53
acta
SHEL 100 0.83
OMIT 0 180
OMIT 4 -5 1
OMIT 1 -6 3
OMIT -5 3 3
OMIT -5 -2 2
OMIT -5 -1 5
OMIT 1 -6 2
OMIT 0 -6 3
OMIT -2 -5 1
OMIT -2 -11 5
OMIT 2 -10 9
OMIT -7 -4 5
OMIT -7 -6 3
OMIT -6 -6 7
OMIT 5 -11 8
OMIT -4 -7 4
OMIT 6 -9 3
OMIT -1 -8 9
OMIT 1 -12 3
REM <olex2.extras>
REM <HklSrc "%.\\Dy60_HP2_38deg.hkl">
REM </olex2.extras>

WGHT    0.127900   20.380600
FVAR       0.38927
DY1   4    0.686611    0.847394    0.720419    11.00000    0.04563    0.05068 =
         0.00620    0.00367   -0.00456    0.01559
AFIX  56
C1    1    0.562400    0.998286    0.722849    11.00000    0.04926
C2    1    0.503628    0.930262    0.761990    11.00000    0.05344
C3    1    0.449431    0.818579    0.712918    11.00000    0.04545
AFIX  43
H3    2    0.405154    0.756915    0.724282    11.00000   -1.20000
AFIX  55
C4    1    0.474707    0.817578    0.643448    11.00000    0.03114
C5    1    0.544526    0.928643    0.649586    11.00000    0.04040
AFIX  43
H5    2    0.573466    0.951720    0.612190    11.00000   -1.20000
AFIX   0
C6    1    0.653708    1.119021    0.754872    11.00000    0.03817
C7    1    0.771869    1.104499    0.779536    11.00000    0.04471
AFIX 137
H7A   2    0.785007    1.126537    0.831084    11.00000   -1.50000
H7B   2    0.831312    1.153016    0.763839    11.00000   -1.50000
H7C   2    0.776383    1.024469    0.759775    11.00000   -1.50000
AFIX   0
C8    1    0.607836    1.218409    0.805663    11.00000    0.06319
AFIX 137
H8A   2    0.533365    1.224246    0.782986    11.00000   -1.50000
H8B   2    0.664437    1.290731    0.815705    11.00000   -1.50000
H8C   2    0.597267    1.201859    0.849784    11.00000   -1.50000
AFIX   0
C9    1    0.678603    1.165336    0.682409    11.00000    0.04927
AFIX 137
H9A   2    0.713487    1.110955    0.649649    11.00000   -1.50000
H9B   2    0.731550    1.240668    0.698350    11.00000   -1.50000
H9C   2    0.604751    1.170391    0.658535    11.00000   -1.50000
AFIX   0
C10   1    0.484202    0.957183    0.842002    11.00000    0.05495
C11   1    0.583432    1.013023    0.898274    11.00000    0.05943
AFIX 137
H11A  2    0.629891    0.957501    0.902473    11.00000   -1.50000
H11B  2    0.555249    1.042958    0.942920    11.00000   -1.50000
H11C  2    0.631521    1.075956    0.887064    11.00000   -1.50000
AFIX   0
C12   1    0.418444    0.842072    0.855126    11.00000    0.07348
AFIX 137
H12A  2    0.350056    0.805129    0.818882    11.00000   -1.50000
H12B  2    0.393989    0.861318    0.901713    11.00000   -1.50000
H12C  2    0.471385    0.789918    0.852745    11.00000   -1.50000
AFIX   0
C13   1    0.384350    1.032678    0.849062    11.00000    0.06544
AFIX 137
H13A  2    0.411437    1.101382    0.835973    11.00000   -1.50000
H13B  2    0.369035    1.054800    0.897808    11.00000   -1.50000
H13C  2    0.312767    0.987075    0.817635    11.00000   -1.50000
AFIX   0
C14   1    0.413440    0.722273    0.570675    11.00000    0.04235
C15   1    0.500559    0.646646    0.539129    11.00000    0.10068
AFIX 137
H15A  2    0.559554    0.691208    0.520759    11.00000   -1.50000
H15B  2    0.457767    0.579002    0.500898    11.00000   -1.50000
H15C  2    0.538431    0.622789    0.576150    11.00000   -1.50000
AFIX   0
C16   1    0.376940    0.773207    0.514905    11.00000    0.08358
AFIX 137
H16A  2    0.387352    0.855954    0.535931    11.00000   -1.50000
H16B  2    0.295006    0.739455    0.495212    11.00000   -1.50000
H16C  2    0.424753    0.757296    0.477345    11.00000   -1.50000
AFIX   0
C17   1    0.301954    0.640726    0.575187    11.00000    0.14626
AFIX 137
H17A  2    0.318292    0.606115    0.611931    11.00000   -1.50000
H17B  2    0.275557    0.580627    0.529780    11.00000   -1.50000
H17C  2    0.241197    0.683638    0.586716    11.00000   -1.50000
AFIX  56
C21   1    0.850748    0.794095    0.634083    11.00000    0.06382
C20   1    0.914575    0.866369    0.702091    11.00000    0.05003
AFIX  43
H20   2    0.963002    0.939918    0.711612    11.00000   -1.20000
AFIX  55
C19   1    0.891476    0.806623    0.753007    11.00000    0.04331
C18   1    0.813373    0.697425    0.716467    11.00000    0.04198
C22   1    0.788202    0.689682    0.642968    11.00000    0.03747
AFIX  43
H22   2    0.739333    0.627198    0.606971    11.00000   -1.20000
AFIX   0
C23   1    0.746022    0.612484    0.752016    11.00000    0.03666
C24   1    0.631769    0.651128    0.771691    11.00000    0.07739
AFIX 137
H24A  2    0.647197    0.705242    0.819511    11.00000   -1.50000
H24B  2    0.572074    0.584345    0.769509    11.00000   -1.50000
H24C  2    0.604461    0.688004    0.738380    11.00000   -1.50000
AFIX   0
C25   1    0.812662    0.571811    0.803575    11.00000    0.06392
AFIX 137
H25A  2    0.878223    0.544284    0.783371    11.00000   -1.50000
H25B  2    0.761361    0.509576    0.813657    11.00000   -1.50000
H25C  2    0.841850    0.635056    0.847314    11.00000   -1.50000
AFIX   0
C26   1    0.679800    0.492335    0.680117    11.00000    0.05427
AFIX 137
H26A  2    0.626995    0.514107    0.648457    11.00000   -1.50000
H26B  2    0.635794    0.433935    0.697023    11.00000   -1.50000
H26C  2    0.739577    0.461768    0.654662    11.00000   -1.50000
AFIX   0
C27   1    0.958424    0.862660    0.829850    11.00000    0.04246
C28   1    0.881608    0.874637    0.883419    11.00000    0.06333
AFIX 137
H28A  2    0.836978    0.931974    0.880191    11.00000   -1.50000
H28B  2    0.928229    0.898798    0.930270    11.00000   -1.50000
H28C  2    0.828159    0.801162    0.875679    11.00000   -1.50000
AFIX   0
C29   1    1.030476    0.989637    0.841491    11.00000    0.05942
AFIX 137
H29A  2    1.090701    0.986754    0.811004    11.00000   -1.50000
H29B  2    1.066949    1.024155    0.890837    11.00000   -1.50000
H29C  2    0.977812    1.035600    0.829745    11.00000   -1.50000
AFIX   0
C30   1    1.060013    0.798941    0.847337    11.00000    0.05933
AFIX 137
H30A  2    1.025914    0.718377    0.840062    11.00000   -1.50000
H30B  2    1.097137    0.835533    0.896433    11.00000   -1.50000
H30C  2    1.118184    0.804531    0.816052    11.00000   -1.50000
AFIX   0
C31   1    0.872990    0.815672    0.565913    11.00000    0.04875
C32   1    0.816466    0.916040    0.552390    11.00000    0.07803
AFIX 137
H32A  2    0.760630    0.885536    0.508702    11.00000   -1.50000
H32B  2    0.877810    0.976826    0.548334    11.00000   -1.50000
H32C  2    0.776470    0.946997    0.591885    11.00000   -1.50000
AFIX   0
C33   1    0.827888    0.709547    0.502437    11.00000    0.07930
AFIX 137
H33A  2    0.891583    0.692450    0.476092    11.00000   -1.50000
H33B  2    0.766231    0.722976    0.471917    11.00000   -1.50000
H33C  2    0.796794    0.644843    0.518407    11.00000   -1.50000
AFIX   0
C34   1    1.003288    0.853040    0.559120    11.00000    0.09758
AFIX 137
H34A  2    1.037969    0.925942    0.595566    11.00000   -1.50000
H34B  2    1.008941    0.861850    0.512517    11.00000   -1.50000
H34C  2    1.044852    0.794815    0.565006    11.00000   -1.50000
AFIX   0

F1    5    0.780556    0.387625    0.248818    11.00000    0.06146
F2    5    0.928456    0.352864    0.350356    11.00000    0.06962
F3    5    1.099869    0.530479    0.439707    11.00000    0.08902
F4    5    1.136529    0.742819    0.415826    11.00000    0.09022
F5    5    1.003057    0.776628    0.311049    11.00000    0.05860
F6    5    0.838271    0.884665    0.248384    11.00000    0.05596
F7    5    0.737285    1.022290    0.346692    11.00000    0.05741
F8    5    0.593660    0.934279    0.429071    11.00000    0.07110
F9    5    0.537213    0.698620    0.400389    11.00000    0.06854
F10   5    0.631263    0.558535    0.302978    11.00000    0.05117
F11   5    1.051798    0.606542    0.178215    11.00000    0.05302
F12   5    1.127271    0.637618    0.062713    11.00000    0.07578
F13   5    0.997789    0.723825   -0.024661    11.00000    0.09492
F14   5    0.788691    0.776388    0.011561    11.00000    0.06621
F15   5    0.701274    0.730955    0.118981    11.00000    0.05964
F16   5    0.527393    0.588833    0.172107    11.00000    0.05017
F17   5    0.399463    0.433894    0.060535    11.00000    0.07747
F18   5    0.488032    0.259258   -0.023375    11.00000    0.09520
F19   5    0.718913    0.249495    0.011612    11.00000    0.06344
F20   5    0.856698    0.411856    0.122713    11.00000    0.04551
AFIX  66
C35   1    0.888713    0.587164    0.276489    11.00000    0.04220
C40   1    0.980290    0.675858    0.320689    11.00000    0.05354
C39   1    1.051549    0.655178    0.374278    11.00000    0.07090
C38   1    1.031231    0.545803    0.383666    11.00000    0.06454
C37   1    0.939653    0.457108    0.339466    11.00000    0.05922
C36   1    0.868394    0.477786    0.285878    11.00000    0.05579
AFIX  66
C41   1    0.736369    0.713870    0.272998    11.00000    0.03990
C42   1    0.762383    0.833084    0.283429    11.00000    0.04852
C43   1    0.712266    0.906777    0.334336    11.00000    0.04778
C44   1    0.636135    0.861256    0.374814    11.00000    0.05098
C45   1    0.610120    0.742042    0.364384    11.00000    0.05135
C46   1    0.660236    0.668348    0.313476    11.00000    0.04241
AFIX  66
C47   1    0.869141    0.666139    0.153163    11.00000    0.04791
C48   1    0.978784    0.643146    0.138456    11.00000    0.03420
C49   1    1.022677    0.662396    0.078497    11.00000    0.03915
C50   1    0.956930    0.704638    0.033247    11.00000    0.07688
C51   1    0.847287    0.727632    0.047954    11.00000    0.04027
C52   1    0.803391    0.708383    0.107912    11.00000    0.04356
AFIX  66
C53   1    0.700262    0.507641    0.153054    11.00000    0.04504
C58   1    0.747532    0.420064    0.110644    11.00000    0.03896
C57   1    0.676840    0.335674    0.051020    11.00000    0.04320
C56   1    0.558879    0.338860    0.033807    11.00000    0.06913
C55   1    0.511607    0.426436    0.076217    11.00000    0.04307
C54   1    0.582297    0.510827    0.135840    11.00000    0.04072
AFIX   0
B1    3    0.804255    0.620296    0.221581    11.00000    0.04096
HKLF 4


REM  dy60_hp2_38deg_a.res in P-1
REM wR2 = 0.2397, GooF = S = 1.083, Restrained GooF = 1.088 for all data
REM R1 = 0.0861 for 1429 Fo > 4sig(Fo) and 0.1329 for all 2069 data
REM 278 parameters refined using 36 restraints

END

WGHT      0.1279     20.3648

REM Highest difference peak  0.650,  deepest hole -0.951,  1-sigma level  0.110
Q1    1   0.6756  0.9826  0.7096  11.00000  0.05    0.65
Q2    1   0.6998  0.9963  0.7397  11.00000  0.05    0.61
Q3    1   0.7590  0.9994  0.7473  11.00000  0.05    0.58
Q4    1   0.5388  0.7603  0.7238  11.00000  0.05    0.56
Q5    1   0.8416  0.9351  0.7363  11.00000  0.05    0.55
Q6    1   0.6047  0.7010  0.7184  11.00000  0.05    0.54
Q7    1   0.6719  0.7017  0.7011  11.00000  0.05    0.54
Q8    1   0.8179  0.9337  0.7056  11.00000  0.05    0.54
Q9    1   0.7785  0.9783  0.7081  11.00000  0.05    0.52
Q10   1   0.6904  0.7160  0.7257  11.00000  0.05    0.51
Q11   1   1.0429  0.5244  0.1338  11.00000  0.05    0.49
Q12   1   1.0541  0.5399  0.1601  11.00000  0.05    0.48
Q13   1   0.7638  0.9867  0.9196  11.00000  0.05    0.40
Q14   1   0.7927  0.9799  0.8708  11.00000  0.05    0.36
Q15   1   0.8201  1.2230  0.8204  11.00000  0.05    0.36
Q16   1   0.6407  0.6021  0.6908  11.00000  0.05    0.36
Q17   1   0.3651  0.5828  0.5781  11.00000  0.05    0.36
Q18   1   0.3769  0.5844  0.5979  11.00000  0.05    0.35
Q19   1   0.8830  0.8572  0.7245  11.00000  0.05    0.34
Q20   1   0.6954  0.3851  0.0881  11.00000  0.05    0.34
;
_shelx_res_checksum              90986
_olex2_submission_special_instructions 'No special instructions were received'
_oxdiff_exptl_absorpt_empirical_details 
;
Empirical correction (ABSPACK) includes:
- Absorption correction using spherical harmonics
- Frame scaling
;
_oxdiff_exptl_absorpt_empirical_full_max 2.150
_oxdiff_exptl_absorpt_empirical_full_min 0.664

# start Validation Reply Form
_vrf_THETM01_dy60_hp2            
;
PROBLEM: The value of sine(theta_max)/wavelength is less than 0.550
RESPONSE: Due to the shape of the diamond anvil cell, it is impossible to cover
 the full reciprocal space in this crystal system.
The completeness depends both on crystal system and on the exact orientation of
 the crystal within the cell.
;
_vrf_PLAT029_dy60_hp2            
;
PROBLEM: _diffrn_measured_fraction_theta_full value Low .      0.379 Why?  
RESPONSE: Due to the shape of the diamond anvil cell, it is impossible to cover
 the full reciprocal space in this crystal system.
The completeness depends both on crystal system and on the exact orientation of
 the crystal within the cell.
;
_vrf_PLAT201_dy60_hp2            
;
PROBLEM: Isotropic non-H Atoms in Main Residue(s) .......         45 Report
RESPONSE: : A SC-XRD DAC-experiment carries with it several problems that makes
 the final model lower quality than if coming from an ambient pressure structure
 determination.
These include a) that the experiment is carried out at room-temperature,
b) parasiting scattering from both the gasket and the diamonds,
c) variable intensity on the crystal due to the strong diamond reflections
and d) that not all reciprocal lattice points can be accessed due to the
restrictions of the cell.
;
_vrf_PLAT088_dy60_hp2            
;
PROBLEM: Poor Data / Parameter Ratio ....................       7.44 Note  
RESPONSE: : A SC-XRD DAC-experiment carries with it several problems that makes
 the final model lower quality than if coming from an ambient pressure structure
 determination.
These include a) that the experiment is carried out at room-temperature,
b) parasiting scattering from both the gasket and the diamonds,
c) variable intensity on the crystal due to the strong diamond reflections
and d) that not all reciprocal lattice points can be accessed due to the
restrictions of the cell.
;
_vrf_PLAT342_dy60_hp2            
;
PROBLEM: Low Bond Precision on  C-C Bonds ...............    0.04707 Ang.  
RESPONSE: : A SC-XRD DAC-experiment carries with it several problems that makes
 the final model lower quality than if coming from an ambient pressure structure
 determination.
These include a) that the experiment is carried out at room-temperature,
b) parasiting scattering from both the gasket and the diamonds,
c) variable intensity on the crystal due to the strong diamond reflections
and d) that not all reciprocal lattice points can be accessed due to the
restrictions of the cell.
;
_vrf_PLAT911_dy60_hp2            
;
PROBLEM: Missing FCF Refl Between Thmin & STh/L=    0.500       2180 Report
RESPONSE: : A SC-XRD DAC-experiment carries with it several problems that makes
 the final model lower quality than if coming from an ambient pressure structure
 determination.
These include a) that the experiment is carried out at room-temperature,
b) parasiting scattering from both the gasket and the diamonds,
c) variable intensity on the crystal due to the strong diamond reflections
and d) that not all reciprocal lattice points can be accessed due to the
restrictions of the cell.
;
# end Validation Reply Form
_chemical_properties_physical    
Air-sensitive,Moisture-sensitive,Heat-sensitive,Oxygen-sensitive,Light-sensitive,Photo-sensitive
####################################################################### 
# 
# This file contains crystal structure data downloaded from the 
# Cambridge Structural Database (CSD) hosted by the Cambridge 
# Crystallographic Data Centre (CCDC).
# 
# Full information about CCDC data access policies and citation 
# guidelines are available at http://www.ccdc.cam.ac.uk/access/V1 
# 
# Audit and citation data items may have been added by the CCDC. 
# Please retain this information to preserve the provenance of 
# this file and to allow appropriate attribution of the data. 
# 
#######################################################################

data_dy60_hp4
_database_code_depnum_ccdc_archive 'CCDC 2046709'
loop_
_audit_author_name
_audit_author_address
'Andreas M. Thiel'
;Aarhus University, Department of Chemistry
Denmark
;
_audit_update_record             
;
2022-10-30 deposited with the CCDC.	2023-02-13 downloaded from the CCDC.
;
_audit_creation_date             2020-03-04
_audit_creation_method           
;
Olex2 1.2
(compiled 2018.05.29 svn.r3508 for OlexSys, GUI svn.r5506)
;
_shelx_SHELXL_version_number     2018/3
_chemical_name_common            ?
_chemical_name_systematic        ?
_chemical_formula_moiety         'C34 H58 Dy, B C24 F20'
_chemical_formula_sum            'C58 H58 B Dy F20'
_chemical_formula_weight         1308.35
_chemical_melting_point          ?
loop_
_atom_type_symbol
_atom_type_description
_atom_type_scat_dispersion_real
_atom_type_scat_dispersion_imag
_atom_type_scat_source
C C 0.0033 0.0016 'International Tables Vol C Tables 4.2.6.8 and 6.1.1.4'
H H 0.0000 0.0000 'International Tables Vol C Tables 4.2.6.8 and 6.1.1.4'
B B 0.0013 0.0007 'International Tables Vol C Tables 4.2.6.8 and 6.1.1.4'
Dy Dy -0.1892 4.4098 'International Tables Vol C Tables 4.2.6.8 and 6.1.1.4'
F F 0.0171 0.0103 'International Tables Vol C Tables 4.2.6.8 and 6.1.1.4'

_shelx_space_group_comment       
;
The symmetry employed for this shelxl refinement is uniquely defined
by the following loop, which should always be used as a source of
symmetry information in preference to the above space-group names.
They are only intended as comments.
;
_space_group_crystal_system      triclinic
_space_group_IT_number           2
_space_group_name_H-M_alt        'P -1'
_space_group_name_Hall           '-P 1'
loop_
_space_group_symop_operation_xyz
'x, y, z'
'-x, -y, -z'

_cell_length_a                   11.429(5)
_cell_length_b                   12.062(6)
_cell_length_c                   19.312(10)
_cell_angle_alpha                106.754(18)
_cell_angle_beta                 95.037(17)
_cell_angle_gamma                100.632(10)
_cell_volume                     2477(2)
_cell_formula_units_Z            2
_cell_measurement_reflns_used    2212
_cell_measurement_temperature    293
_cell_measurement_theta_max      7.05
_cell_measurement_theta_min      2.17
_shelx_estimated_absorpt_T_max   0.923
_shelx_estimated_absorpt_T_min   0.706
_exptl_absorpt_correction_T_max  0.7433
_exptl_absorpt_correction_T_min  0.4974
_exptl_absorpt_correction_type   multi-scan
_exptl_absorpt_process_details   
;
SADABS
Empirical absorption correction using spherical harmonics,
 implemented using SADABS.
;
_exptl_absorpt_special_details   ?
_exptl_crystal_colour            'clear colourless'
_exptl_crystal_colour_lustre     clear
_exptl_crystal_colour_primary    colourless
_exptl_crystal_density_diffrn    1.754
_exptl_crystal_density_meas      ?
_exptl_crystal_density_method    ?
_exptl_crystal_description       plate
_exptl_crystal_F_000             1314
_exptl_crystal_size_max          0.23
_exptl_crystal_size_mid          0.16
_exptl_crystal_size_min          0.05
_exptl_transmission_factor_max   ?
_exptl_transmission_factor_min   ?
_diffrn_ambient_pressure         1500000
_diffrn_reflns_av_R_equivalents  0.0859
_diffrn_reflns_av_unetI/netI     0.0597
_diffrn_reflns_Laue_measured_fraction_full 0.387
_diffrn_reflns_Laue_measured_fraction_max 0.387
_diffrn_reflns_limit_h_max       11
_diffrn_reflns_limit_h_min       -11
_diffrn_reflns_limit_k_max       12
_diffrn_reflns_limit_k_min       -12
_diffrn_reflns_limit_l_max       12
_diffrn_reflns_limit_l_min       -13
_diffrn_reflns_number            11757
_diffrn_reflns_point_group_measured_fraction_full 0.387
_diffrn_reflns_point_group_measured_fraction_max 0.387
_diffrn_reflns_theta_full        20.860
_diffrn_reflns_theta_max         20.860
_diffrn_reflns_theta_min         1.804
_diffrn_ambient_temperature      293
_diffrn_detector_area_resol_mean ?
_diffrn_measured_fraction_theta_full 0.387
_diffrn_measured_fraction_theta_max 0.387
_diffrn_measurement_device_type  'Bruker APEX-II CCD'
_diffrn_measurement_method       '\f and \w scans'
_diffrn_radiation_type           MoK\a
_diffrn_radiation_wavelength     0.71073
_diffrn_source                   ?
_diffrn_standards_number         0
_reflns_Friedel_coverage         0.000
_reflns_Friedel_fraction_full    .
_reflns_Friedel_fraction_max     .
_reflns_number_gt                1693
_reflns_number_total             2020
_reflns_special_details          
;
 Reflections were merged by SHELXL according to the crystal
 class for the calculation of statistics and refinement.
 
 _reflns_Friedel_fraction is defined as the number of unique
 Friedel pairs measured divided by the number that would be
 possible theoretically, ignoring centric projections and
 systematic absences.
;
_reflns_threshold_expression     'I > 2\s(I)'
_computing_cell_refinement       'Bruker SAINT'
_computing_data_collection       'Bruker APEX2'
_computing_data_reduction        'Bruker SAINT'
_computing_molecular_graphics    'Bruker SHELXTL'
_computing_publication_material  'Bruker SHELXTL'
_computing_structure_refinement  'SHELXL-2014 (Sheldrick 2014)'
_computing_structure_solution    'SHELXS-97 (Sheldrick 2008)'
_refine_diff_density_max         1.913
_refine_diff_density_min         -1.867
_refine_diff_density_rms         0.258
_refine_ls_extinction_coef       .
_refine_ls_extinction_method     none
_refine_ls_goodness_of_fit_ref   1.786
_refine_ls_hydrogen_treatment    constr
_refine_ls_matrix_type           full
_refine_ls_number_parameters     273
_refine_ls_number_reflns         2020
_refine_ls_number_restraints     36
_refine_ls_R_factor_all          0.1424
_refine_ls_R_factor_gt           0.1090
_refine_ls_restrained_S_all      1.793
_refine_ls_shift/su_max          0.000
_refine_ls_shift/su_mean         0.000
_refine_ls_structure_factor_coef Fsqd
_refine_ls_weighting_details     
'w=1/[\s^2^(Fo^2^)+(0.2000P)^2^] where P=(Fo^2^+2Fc^2^)/3'
_refine_ls_weighting_scheme      calc
_refine_ls_wR_factor_gt          0.2929
_refine_ls_wR_factor_ref         0.3764
_refine_special_details          ?
_olex2_refinement_description    
;
1. Fixed Uiso
 At 1.2 times of:
  All C(H) groups
 At 1.5 times of:
  All C(H,H,H) groups
2. Restrained planarity
 C54, C55, C56, C57, C58, F16, F17, F18, F19, F20, B1, C53
 with sigma of 0.1
 C47, C52, C51, C50, C49, C48, F15, F14, F13, F12, F11, B1
 with sigma of 0.1
 C35, C36, C37, C38, C39, C40, F1, F2, F3, F4, F5, B1
 with sigma of 0.1
 C41, C46, C45, C44, C43, C42, F10, F9, F8, F7, F6, B1
 with sigma of 0.1
3.a Me refined with riding coordinates:
 C7(H7A,H7B,H7C), C13(H13A,H13B,H13C), C17(H17A,H17B,H17C), C24(H24A,H24B,
 H24C), C25(H25A,H25B,H25C)
3.b Aromatic/amide H refined with riding coordinates:
 C3(H3), C5(H5), C20(H20), C22(H22)
3.c Fitted pentagon refined as free rotating group:
 C1(C2,C3,C4,C5), C21(C20,C19,C18,C22)
3.d Fitted hexagon refined as free rotating group:
 C35(C40,C39,C38,C37,C36), C41(C42,C43,C44,C45,C46), C47(C48,C49,C50,C51,C52),
 C53(C58,C57,C56,C55,C54)
3.e Idealised Me refined as rotating group:
 C8(H8A,H8B,H8C), C9(H9A,H9B,H9C), C11(H11A,H11B,H11C), C12(H12A,H12B,H12C),
 C15(H15A,H15B,H15C), C16(H16A,H16B,H16C), C26(H26A,H26B,H26C), C28(H28A,H28B,
 H28C), C29(H29A,H29B,H29C), C30(H30A,H30B,H30C), C32(H32A,H32B,H32C), C33(H33A,
 H33B,H33C), C34(H34A,H34B,H34C)
;
_atom_sites_solution_hydrogens   geom
_atom_sites_solution_primary     ?
_atom_sites_solution_secondary   ?
loop_
_atom_site_label
_atom_site_type_symbol
_atom_site_fract_x
_atom_site_fract_y
_atom_site_fract_z
_atom_site_U_iso_or_equiv
_atom_site_adp_type
_atom_site_occupancy
_atom_site_site_symmetry_order
_atom_site_calc_flag
_atom_site_refinement_flags_posn
_atom_site_refinement_flags_adp
_atom_site_refinement_flags_occupancy
_atom_site_disorder_assembly
_atom_site_disorder_group
Dy1 Dy 0.68734(13) 0.84753(12) 0.72143(18) 0.0384(19) Uani 1 1 d . . . . .
C1 C 0.5649(16) 0.9988(10) 0.7238(15) 0.000(6) Uiso 1 1 d . . . . .
C2 C 0.508(2) 0.9294(15) 0.7648(15) 0.015(7) Uiso 1 1 d G . . . .
C3 C 0.4518(18) 0.8157(12) 0.7155(16) 0.011(6) Uiso 1 1 d G . . . .
H3 H 0.408281 0.752804 0.727822 0.013 Uiso 1 1 calc R . . . .
C4 C 0.4735(18) 0.8148(13) 0.6441(15) 0.016(7) Uiso 1 1 d G . . . .
C5 C 0.5434(19) 0.9280(15) 0.6492(15) 0.016(7) Uiso 1 1 d G . . . .
H5 H 0.570314 0.951573 0.610534 0.020 Uiso 1 1 calc R . . . .
C6 C 0.652(2) 1.127(2) 0.753(4) 0.015(7) Uiso 1 1 d . . . . .
C7 C 0.771(2) 1.109(2) 0.788(3) 0.017(7) Uiso 1 1 d . . . . .
H7A H 0.801093 1.051676 0.752844 0.025 Uiso 1 1 calc R . . . .
H7B H 0.829150 1.182920 0.804876 0.025 Uiso 1 1 calc R . . . .
H7C H 0.756479 1.080629 0.829208 0.025 Uiso 1 1 calc R . . . .
C8 C 0.607(3) 1.222(2) 0.815(4) 0.015(7) Uiso 1 1 d . . . . .
H8A H 0.531808 1.234244 0.795525 0.022 Uiso 1 1 calc GR . . . .
H8B H 0.665961 1.295750 0.829754 0.022 Uiso 1 1 calc GR . . . .
H8C H 0.596912 1.193793 0.855834 0.022 Uiso 1 1 calc GR . . . .
C9 C 0.680(3) 1.165(3) 0.683(4) 0.033(9) Uiso 1 1 d . . . . .
H9A H 0.716463 1.107751 0.651693 0.049 Uiso 1 1 calc GR . . . .
H9B H 0.733913 1.241641 0.697540 0.049 Uiso 1 1 calc GR . . . .
H9C H 0.606290 1.168706 0.656090 0.049 Uiso 1 1 calc GR . . . .
C10 C 0.479(3) 0.953(3) 0.830(5) 0.041(10) Uiso 1 1 d . . . . .
C11 C 0.586(3) 1.022(3) 0.912(4) 0.040(9) Uiso 1 1 d . . . . .
H11A H 0.639344 0.970846 0.916154 0.060 Uiso 1 1 calc GR . . . .
H11B H 0.544325 1.036920 0.953389 0.060 Uiso 1 1 calc GR . . . .
H11C H 0.631896 1.095991 0.909593 0.060 Uiso 1 1 calc GR . . . .
C12 C 0.423(3) 0.842(2) 0.860(4) 0.018(7) Uiso 1 1 d . . . . .
H12A H 0.342130 0.806177 0.835759 0.027 Uiso 1 1 calc GR . . . .
H12B H 0.423828 0.870648 0.911613 0.027 Uiso 1 1 calc GR . . . .
H12C H 0.471533 0.783147 0.849219 0.027 Uiso 1 1 calc GR . . . .
C13 C 0.381(4) 1.031(4) 0.852(6) 0.078(15) Uiso 1 1 d . . . . .
H13A H 0.370430 1.039869 0.902237 0.117 Uiso 1 1 calc R . . . .
H13B H 0.408305 1.108392 0.847158 0.117 Uiso 1 1 calc R . . . .
H13C H 0.305658 0.992965 0.821030 0.117 Uiso 1 1 calc R . . . .
C14 C 0.411(3) 0.720(2) 0.573(4) 0.021(8) Uiso 1 1 d . . . . .
C15 C 0.510(4) 0.654(4) 0.538(7) 0.070(14) Uiso 1 1 d . . . . .
H15A H 0.534759 0.682214 0.498958 0.105 Uiso 1 1 calc GR . . . .
H15B H 0.476900 0.570181 0.519850 0.105 Uiso 1 1 calc GR . . . .
H15C H 0.578507 0.669779 0.575050 0.105 Uiso 1 1 calc GR . . . .
C16 C 0.365(4) 0.767(3) 0.508(5) 0.055(11) Uiso 1 1 d . . . . .
H16A H 0.356052 0.846695 0.528028 0.083 Uiso 1 1 calc GR . . . .
H16B H 0.288570 0.716815 0.482897 0.083 Uiso 1 1 calc GR . . . .
H16C H 0.422153 0.763953 0.474445 0.083 Uiso 1 1 calc GR . . . .
C17 C 0.325(4) 0.633(4) 0.591(6) 0.078(15) Uiso 1 1 d . . . . .
H17A H 0.284948 0.572145 0.546449 0.116 Uiso 1 1 calc R . . . .
H17B H 0.366254 0.597811 0.621478 0.116 Uiso 1 1 calc R . . . .
H17C H 0.267144 0.670259 0.615775 0.116 Uiso 1 1 calc R . . . .
C21 C 0.852(2) 0.7937(17) 0.6343(18) 0.022(8) Uiso 1 1 d . . . . .
C20 C 0.9133(17) 0.8726(13) 0.7028(19) 0.018(7) Uiso 1 1 d G . . . .
H20 H 0.959316 0.948525 0.711020 0.021 Uiso 1 1 calc R . . . .
C19 C 0.8923(19) 0.8152(15) 0.7567(18) 0.010(6) Uiso 1 1 d G . . . .
C18 C 0.8176(17) 0.7008(13) 0.7214(19) 0.003(6) Uiso 1 1 d G . . . .
C22 C 0.7925(18) 0.6876(13) 0.6458(18) 0.018(7) Uiso 1 1 d G . . . .
H22 H 0.745567 0.621018 0.610043 0.021 Uiso 1 1 calc R . . . .
C23 C 0.745(3) 0.602(3) 0.752(4) 0.029(9) Uiso 1 1 d . . . . .
C24 C 0.630(3) 0.658(3) 0.785(4) 0.033(8) Uiso 1 1 d . . . . .
H24A H 0.660319 0.726635 0.826817 0.050 Uiso 1 1 calc R . . . .
H24B H 0.586106 0.679189 0.747962 0.050 Uiso 1 1 calc R . . . .
H24C H 0.576955 0.599029 0.799205 0.050 Uiso 1 1 calc R . . . .
C25 C 0.829(4) 0.575(3) 0.811(5) 0.050(11) Uiso 1 1 d . . . . .
H25A H 0.859613 0.646449 0.850790 0.076 Uiso 1 1 calc R . . . .
H25B H 0.783569 0.515877 0.828007 0.076 Uiso 1 1 calc R . . . .
H25C H 0.894130 0.546689 0.788995 0.076 Uiso 1 1 calc R . . . .
C26 C 0.690(3) 0.492(3) 0.685(4) 0.038(9) Uiso 1 1 d . . . . .
H26A H 0.638860 0.512984 0.651729 0.057 Uiso 1 1 calc GR . . . .
H26B H 0.644650 0.431082 0.701354 0.057 Uiso 1 1 calc GR . . . .
H26C H 0.754244 0.462961 0.661857 0.057 Uiso 1 1 calc GR . . . .
C27 C 0.961(3) 0.864(2) 0.828(4) 0.023(8) Uiso 1 1 d . . . . .
C28 C 0.879(3) 0.877(2) 0.888(4) 0.025(8) Uiso 1 1 d . . . . .
H28A H 0.884319 0.959538 0.912587 0.038 Uiso 1 1 calc GR . . . .
H28B H 0.904650 0.840022 0.923107 0.038 Uiso 1 1 calc GR . . . .
H28C H 0.797220 0.839177 0.866455 0.038 Uiso 1 1 calc GR . . . .
C29 C 1.023(3) 0.991(3) 0.839(5) 0.042(10) Uiso 1 1 d . . . . .
H29A H 1.070699 0.993669 0.800566 0.063 Uiso 1 1 calc GR . . . .
H29B H 1.073244 1.023670 0.885328 0.063 Uiso 1 1 calc GR . . . .
H29C H 0.963000 1.037425 0.836656 0.063 Uiso 1 1 calc GR . . . .
C30 C 1.060(3) 0.799(3) 0.845(4) 0.034(9) Uiso 1 1 d . . . . .
H30A H 1.039660 0.718560 0.813552 0.052 Uiso 1 1 calc GR . . . .
H30B H 1.066043 0.801078 0.894970 0.052 Uiso 1 1 calc GR . . . .
H30C H 1.135530 0.838727 0.836002 0.052 Uiso 1 1 calc GR . . . .
C31 C 0.874(3) 0.819(2) 0.558(4) 0.016(7) Uiso 1 1 d . . . . .
C32 C 0.818(5) 0.925(4) 0.557(6) 0.062(12) Uiso 1 1 d . . . . .
H32A H 0.751771 0.899809 0.517946 0.093 Uiso 1 1 calc GR . . . .
H32B H 0.877913 0.985912 0.549631 0.093 Uiso 1 1 calc GR . . . .
H32C H 0.790430 0.954821 0.602781 0.093 Uiso 1 1 calc GR . . . .
C33 C 0.830(4) 0.700(3) 0.492(5) 0.057(12) Uiso 1 1 d . . . . .
H33A H 0.858484 0.637194 0.504625 0.085 Uiso 1 1 calc GR . . . .
H33B H 0.860568 0.710691 0.449558 0.085 Uiso 1 1 calc GR . . . .
H33C H 0.743351 0.680444 0.483158 0.085 Uiso 1 1 calc GR . . . .
C34 C 1.014(4) 0.866(4) 0.564(5) 0.058(12) Uiso 1 1 d . . . . .
H34A H 1.039240 0.939665 0.602161 0.087 Uiso 1 1 calc GR . . . .
H34B H 1.031116 0.876887 0.518076 0.087 Uiso 1 1 calc GR . . . .
H34C H 1.055360 0.808638 0.573850 0.087 Uiso 1 1 calc GR . . . .
F1 F 0.7817(15) 0.3861(12) 0.2519(19) 0.024(4) Uiso 1 1 d . . . . .
F2 F 0.9279(18) 0.3569(16) 0.352(2) 0.048(6) Uiso 1 1 d . . . . .
F3 F 1.100(2) 0.5355(18) 0.443(3) 0.064(7) Uiso 1 1 d . . . . .
F4 F 1.1377(19) 0.7475(16) 0.420(2) 0.047(5) Uiso 1 1 d . . . . .
F5 F 1.0009(15) 0.7791(14) 0.310(2) 0.031(5) Uiso 1 1 d . . . . .
F6 F 0.8393(15) 0.8934(14) 0.2569(19) 0.029(4) Uiso 1 1 d . . . . .
F7 F 0.7368(16) 1.0289(15) 0.349(2) 0.039(5) Uiso 1 1 d . . . . .
F8 F 0.5905(18) 0.9360(16) 0.429(2) 0.048(6) Uiso 1 1 d . . . . .
F9 F 0.535(2) 0.7067(18) 0.410(3) 0.057(6) Uiso 1 1 d . . . . .
F10 F 0.6331(15) 0.5624(14) 0.3073(19) 0.030(5) Uiso 1 1 d . . . . .
F11 F 1.0486(15) 0.6032(13) 0.1775(19) 0.025(4) Uiso 1 1 d . . . . .
F12 F 1.1281(18) 0.6267(16) 0.065(2) 0.044(5) Uiso 1 1 d . . . . .
F13 F 0.996(2) 0.7092(19) -0.027(3) 0.066(7) Uiso 1 1 d . . . . .
F14 F 0.7822(16) 0.7693(15) 0.005(2) 0.038(5) Uiso 1 1 d . . . . .
F15 F 0.7003(16) 0.7349(13) 0.117(2) 0.035(5) Uiso 1 1 d . . . . .
F16 F 0.5294(14) 0.5902(13) 0.1731(18) 0.020(4) Uiso 1 1 d . . . . .
F17 F 0.4013(19) 0.4361(17) 0.057(2) 0.052(6) Uiso 1 1 d . . . . .
F18 F 0.493(2) 0.2602(18) -0.026(3) 0.066(7) Uiso 1 1 d . . . . .
F19 F 0.7209(17) 0.2498(15) 0.007(2) 0.042(5) Uiso 1 1 d . . . . .
F20 F 0.8613(17) 0.4174(15) 0.128(2) 0.043(5) Uiso 1 1 d . . . . .
C35 C 0.8856(14) 0.5900(14) 0.2783(15) 0.002(6) Uiso 1 1 d . . . . .
C40 C 0.9795(15) 0.6810(11) 0.3215(16) 0.020(8) Uiso 1 1 d G . . . .
C39 C 1.0535(15) 0.6616(14) 0.3759(15) 0.032(9) Uiso 1 1 d G . . . .
C38 C 1.0337(18) 0.5512(17) 0.3870(15) 0.054(12) Uiso 1 1 d G . . . .
C37 C 0.9398(18) 0.4603(12) 0.3438(16) 0.026(8) Uiso 1 1 d G . . . .
C36 C 0.8658(15) 0.4797(12) 0.2894(16) 0.069(15) Uiso 1 1 d G . . . .
C41 C 0.7388(15) 0.7161(12) 0.2783(14) 0.001(6) Uiso 1 1 d . . . . .
C42 C 0.7661(17) 0.8373(13) 0.2882(15) 0.062(14) Uiso 1 1 d G . . . .
C43 C 0.7152(18) 0.9132(10) 0.3395(16) 0.021(8) Uiso 1 1 d G . . . .
C44 C 0.6369(17) 0.8678(12) 0.3808(14) 0.051(11) Uiso 1 1 d G . . . .
C45 C 0.6096(15) 0.7465(13) 0.3708(14) 0.015(7) Uiso 1 1 d G . . . .
C46 C 0.6605(15) 0.6707(10) 0.3195(14) 0.005(6) Uiso 1 1 d G . . . .
C47 C 0.8709(15) 0.6682(14) 0.1549(14) 0.016(7) Uiso 1 1 d . . . . .
C48 C 0.9805(14) 0.6414(13) 0.1385(15) 0.018(7) Uiso 1 1 d G . . . .
C49 C 1.0226(13) 0.6566(14) 0.0757(15) 0.025(8) Uiso 1 1 d G . . . .
C50 C 0.9551(17) 0.6984(14) 0.0294(14) 0.030(8) Uiso 1 1 d G . . . .
C51 C 0.8456(16) 0.7251(13) 0.0458(15) 0.022(7) Uiso 1 1 d G . . . .
C52 C 0.8035(12) 0.7100(13) 0.1086(15) 0.024(8) Uiso 1 1 d G . . . .
C53 C 0.6970(14) 0.5094(13) 0.1531(14) 0.018(7) Uiso 1 1 d . . . . .
C58 C 0.7456(12) 0.4204(14) 0.1104(16) 0.019(7) Uiso 1 1 d G . . . .
C57 C 0.6750(18) 0.3352(13) 0.0491(15) 0.037(9) Uiso 1 1 d G . . . .
C56 C 0.5559(18) 0.3390(15) 0.0306(14) 0.049(11) Uiso 1 1 d G . . . .
C55 C 0.5073(12) 0.4281(15) 0.0733(16) 0.030(8) Uiso 1 1 d G . . . .
C54 C 0.5779(14) 0.5133(12) 0.1346(15) 0.004(6) Uiso 1 1 d G . . . .
B1 B 0.804(3) 0.624(3) 0.225(3) 0.030(10) Uiso 1 1 d . . . . .

loop_
_atom_site_aniso_label
_atom_site_aniso_U_11
_atom_site_aniso_U_22
_atom_site_aniso_U_33
_atom_site_aniso_U_23
_atom_site_aniso_U_13
_atom_site_aniso_U_12
Dy1 0.0314(13) 0.0287(12) 0.065(6) 0.0254(16) 0.0183(17) 0.0090(7)

_geom_special_details            
;
 All esds (except the esd in the dihedral angle between two l.s. planes)
 are estimated using the full covariance matrix.  The cell esds are taken
 into account individually in the estimation of esds in distances, angles
 and torsion angles; correlations between esds in cell parameters are only
 used when they are defined by crystal symmetry.  An approximate (isotropic)
 treatment of cell esds is used for estimating esds involving l.s. planes.
;
loop_
_geom_bond_atom_site_label_1
_geom_bond_atom_site_label_2
_geom_bond_distance
_geom_bond_site_symmetry_2
_geom_bond_publ_flag
Dy1 C1 2.489(19) . ?
Dy1 C2 2.54(2) . ?
Dy1 C3 2.64(2) . ?
Dy1 C4 2.65(2) . ?
Dy1 C5 2.56(2) . ?
Dy1 C21 2.67(3) . ?
Dy1 C20 2.61(2) . ?
Dy1 C19 2.51(2) . ?
Dy1 C18 2.514(19) . ?
Dy1 C22 2.62(2) . ?
C1 C2 1.4200 . ?
C1 C5 1.4200 . ?
C1 C6 1.59(3) . ?
C2 C3 1.4200 . ?
C2 C10 1.30(8) . ?
C3 C4 1.4200 . ?
C4 C5 1.4200 . ?
C4 C14 1.52(6) . ?
C6 C7 1.55(6) . ?
C6 C8 1.59(6) . ?
C6 C9 1.60(10) . ?
C10 C11 1.79(10) . ?
C10 C12 1.65(5) . ?
C10 C13 1.61(6) . ?
C14 C15 1.58(6) . ?
C14 C16 1.60(11) . ?
C14 C17 1.44(6) . ?
C21 C20 1.4200 . ?
C21 C22 1.4200 . ?
C21 C31 1.62(7) . ?
C20 C19 1.4200 . ?
C19 C18 1.4200 . ?
C19 C27 1.43(7) . ?
C18 C22 1.4200 . ?
C18 C23 1.61(4) . ?
C23 C24 1.67(5) . ?
C23 C25 1.56(10) . ?
C23 C26 1.54(8) . ?
C27 C28 1.54(7) . ?
C27 C29 1.52(4) . ?
C27 C30 1.55(5) . ?
C31 C32 1.53(5) . ?
C31 C33 1.57(8) . ?
C31 C34 1.58(4) . ?
F1 C36 1.31(2) . ?
F2 C37 1.29(2) . ?
F3 C38 1.35(5) . ?
F4 C39 1.30(3) . ?
F5 C40 1.25(2) . ?
F6 C42 1.28(3) . ?
F7 C43 1.325(19) . ?
F8 C44 1.28(3) . ?
F9 C45 1.31(3) . ?
F10 C46 1.232(18) . ?
F11 C48 1.27(3) . ?
F12 C49 1.34(2) . ?
F13 C50 1.26(5) . ?
F14 C51 1.30(4) . ?
F15 C52 1.28(2) . ?
F16 C54 1.26(3) . ?
F17 C55 1.25(3) . ?
F18 C56 1.27(4) . ?
F19 C57 1.34(3) . ?
F20 C58 1.35(3) . ?
C35 C40 1.3900 . ?
C35 C36 1.3900 . ?
C35 B1 1.52(5) . ?
C40 C39 1.3900 . ?
C39 C38 1.3900 . ?
C38 C37 1.3900 . ?
C37 C36 1.3900 . ?
C41 C42 1.3900 . ?
C41 C46 1.3900 . ?
C41 B1 1.63(4) . ?
C42 C43 1.3900 . ?
C43 C44 1.3900 . ?
C44 C45 1.3900 . ?
C45 C46 1.3900 . ?
C47 C48 1.3900 . ?
C47 C52 1.3900 . ?
C47 B1 1.77(5) . ?
C48 C49 1.3900 . ?
C49 C50 1.3900 . ?
C50 C51 1.3900 . ?
C51 C52 1.3900 . ?
C53 C58 1.3900 . ?
C53 C54 1.3900 . ?
C53 B1 1.82(4) . ?
C58 C57 1.3900 . ?
C57 C56 1.3900 . ?
C56 C55 1.3900 . ?
C55 C54 1.3900 . ?

loop_
_geom_angle_atom_site_label_1
_geom_angle_atom_site_label_2
_geom_angle_atom_site_label_3
_geom_angle
_geom_angle_site_symmetry_1
_geom_angle_site_symmetry_3
_geom_angle_publ_flag
C1 Dy1 C2 32.8(3) . . ?
C1 Dy1 C3 53.2(3) . . ?
C1 Dy1 C4 53.0(3) . . ?
C1 Dy1 C5 32.6(3) . . ?
C1 Dy1 C21 127.0(7) . . ?
C1 Dy1 C20 125.1(4) . . ?
C1 Dy1 C19 145.1(6) . . ?
C1 Dy1 C18 177.9(6) . . ?
C1 Dy1 C22 148.7(10) . . ?
C2 Dy1 C3 31.8(3) . . ?
C2 Dy1 C4 52.5(3) . . ?
C2 Dy1 C5 53.6(3) . . ?
C2 Dy1 C21 157.9(9) . . ?
C2 Dy1 C20 152.3(5) . . ?
C2 Dy1 C22 154.8(6) . . ?
C3 Dy1 C4 31.2(2) . . ?
C3 Dy1 C21 139.9(9) . . ?
C4 Dy1 C21 111.2(9) . . ?
C5 Dy1 C3 52.5(3) . . ?
C5 Dy1 C4 31.6(3) . . ?
C5 Dy1 C21 104.4(8) . . ?
C5 Dy1 C20 119.9(8) . . ?
C5 Dy1 C22 117.0(9) . . ?
C20 Dy1 C3 170.0(10) . . ?
C20 Dy1 C4 138.9(10) . . ?
C20 Dy1 C21 31.1(3) . . ?
C20 Dy1 C22 52.1(4) . . ?
C19 Dy1 C2 146.8(10) . . ?
C19 Dy1 C3 155.3(7) . . ?
C19 Dy1 C4 159.3(8) . . ?
C19 Dy1 C5 152.0(7) . . ?
C19 Dy1 C21 52.5(3) . . ?
C19 Dy1 C20 32.1(2) . . ?
C19 Dy1 C18 32.8(3) . . ?
C19 Dy1 C22 53.2(3) . . ?
C18 Dy1 C2 148.1(7) . . ?
C18 Dy1 C3 128.7(4) . . ?
C18 Dy1 C4 129.0(7) . . ?
C18 Dy1 C5 148.7(10) . . ?
C18 Dy1 C21 52.5(3) . . ?
C18 Dy1 C20 53.2(3) . . ?
C18 Dy1 C22 32.1(2) . . ?
C22 Dy1 C3 123.0(6) . . ?
C22 Dy1 C4 106.2(8) . . ?
C22 Dy1 C21 31.1(3) . . ?
C2 C1 Dy1 75.4(9) . . ?
C2 C1 C6 128(3) . . ?
C5 C1 Dy1 76.5(10) . . ?
C5 C1 C2 108.0 . . ?
C5 C1 C6 123(3) . . ?
C6 C1 Dy1 108.9(14) . . ?
C1 C2 Dy1 71.8(8) . . ?
C3 C2 Dy1 78.0(7) . . ?
C3 C2 C1 108.0 . . ?
C10 C2 Dy1 128(3) . . ?
C10 C2 C1 134.6(19) . . ?
C10 C2 C3 115.8(19) . . ?
C2 C3 Dy1 70.2(8) . . ?
C2 C3 C4 108.0 . . ?
C4 C3 Dy1 75.0(10) . . ?
C3 C4 Dy1 73.8(9) . . ?
C3 C4 C14 126(2) . . ?
C5 C4 Dy1 70.8(6) . . ?
C5 C4 C3 108.0 . . ?
C5 C4 C14 125(2) . . ?
C14 C4 Dy1 130.7(16) . . ?
C1 C5 Dy1 70.9(9) . . ?
C1 C5 C4 108.0 . . ?
C4 C5 Dy1 77.7(6) . . ?
C1 C6 C9 106(5) . . ?
C7 C6 C1 105.3(19) . . ?
C7 C6 C8 107(4) . . ?
C7 C6 C9 107(3) . . ?
C8 C6 C1 115(2) . . ?
C8 C6 C9 115(3) . . ?
C2 C10 C11 124(3) . . ?
C2 C10 C12 119(3) . . ?
C2 C10 C13 121(6) . . ?
C12 C10 C11 92(5) . . ?
C13 C10 C11 97(5) . . ?
C13 C10 C12 98(3) . . ?
C4 C14 C15 107(4) . . ?
C4 C14 C16 117(3) . . ?
C15 C14 C16 101(6) . . ?
C17 C14 C4 108(6) . . ?
C17 C14 C15 106(3) . . ?
C17 C14 C16 116(4) . . ?
C20 C21 Dy1 72.0(9) . . ?
C20 C21 C22 108.0 . . ?
C20 C21 C31 122.0(19) . . ?
C22 C21 Dy1 72.2(6) . . ?
C22 C21 C31 128.8(19) . . ?
C31 C21 Dy1 131.0(17) . . ?
C21 C20 Dy1 76.8(10) . . ?
C21 C20 C19 108.0 . . ?
C19 C20 Dy1 70.1(10) . . ?
C20 C19 Dy1 77.8(9) . . ?
C20 C19 C27 120(2) . . ?
C18 C19 Dy1 73.7(7) . . ?
C18 C19 C20 108.0 . . ?
C18 C19 C27 130.2(18) . . ?
C27 C19 Dy1 125(2) . . ?
C19 C18 Dy1 73.5(8) . . ?
C19 C18 C23 133(3) . . ?
C22 C18 Dy1 77.9(11) . . ?
C22 C18 C19 108.0 . . ?
C22 C18 C23 118(3) . . ?
C23 C18 Dy1 106.4(14) . . ?
C21 C22 Dy1 76.7(7) . . ?
C21 C22 C18 108.0 . . ?
C18 C22 Dy1 70.0(10) . . ?
C18 C23 C24 105(2) . . ?
C25 C23 C18 111(3) . . ?
C25 C23 C24 114(6) . . ?
C26 C23 C18 107(5) . . ?
C26 C23 C24 107(3) . . ?
C26 C23 C25 113(3) . . ?
C19 C27 C28 112(3) . . ?
C19 C27 C29 108(5) . . ?
C19 C27 C30 116(4) . . ?
C28 C27 C30 110(5) . . ?
C29 C27 C28 103(4) . . ?
C29 C27 C30 107(3) . . ?
C32 C31 C21 106(5) . . ?
C32 C31 C33 118(6) . . ?
C32 C31 C34 105(3) . . ?
C33 C31 C21 110(3) . . ?
C33 C31 C34 110(4) . . ?
C34 C31 C21 107(5) . . ?
C40 C35 C36 120.0 . . ?
C40 C35 B1 115.5(15) . . ?
C36 C35 B1 124.3(14) . . ?
F5 C40 C35 120.6(19) . . ?
F5 C40 C39 119.3(19) . . ?
C35 C40 C39 120.0 . . ?
F4 C39 C40 121.0(19) . . ?
F4 C39 C38 118.9(19) . . ?
C38 C39 C40 120.0 . . ?
F3 C38 C39 119.6(16) . . ?
F3 C38 C37 120.2(16) . . ?
C39 C38 C37 120.0 . . ?
F2 C37 C38 119(2) . . ?
F2 C37 C36 121(2) . . ?
C38 C37 C36 120.0 . . ?
F1 C36 C35 126.1(18) . . ?
F1 C36 C37 113.9(18) . . ?
C37 C36 C35 120.0 . . ?
C42 C41 C46 120.0 . . ?
C42 C41 B1 122.7(14) . . ?
C46 C41 B1 117.1(14) . . ?
F6 C42 C41 127.7(14) . . ?
F6 C42 C43 112.2(15) . . ?
C43 C42 C41 120.0 . . ?
F7 C43 C42 121.6(19) . . ?
F7 C43 C44 118.3(18) . . ?
C44 C43 C42 120.0 . . ?
F8 C44 C43 121.3(15) . . ?
F8 C44 C45 118.7(15) . . ?
C43 C44 C45 120.0 . . ?
F9 C45 C44 118.5(15) . . ?
F9 C45 C46 121.5(15) . . ?
C46 C45 C44 120.0 . . ?
F10 C46 C41 118.9(17) . . ?
F10 C46 C45 121.0(17) . . ?
C45 C46 C41 120.0 . . ?
C48 C47 C52 120.0 . . ?
C48 C47 B1 119.8(15) . . ?
C52 C47 B1 119.2(16) . . ?
F11 C48 C47 124.6(19) . . ?
F11 C48 C49 115.4(19) . . ?
C47 C48 C49 120.0 . . ?
F12 C49 C48 115(2) . . ?
F12 C49 C50 125(2) . . ?
C50 C49 C48 120.0 . . ?
F13 C50 C49 118(2) . . ?
F13 C50 C51 122(2) . . ?
C51 C50 C49 120.0 . . ?
F14 C51 C50 122(2) . . ?
F14 C51 C52 118(2) . . ?
C50 C51 C52 120.0 . . ?
F15 C52 C47 126(2) . . ?
F15 C52 C51 114(2) . . ?
C51 C52 C47 120.0 . . ?
C58 C53 C54 120.0 . . ?
C58 C53 B1 114.9(15) . . ?
C54 C53 B1 124.7(14) . . ?
F20 C58 C53 119.7(19) . . ?
F20 C58 C57 120.3(19) . . ?
C57 C58 C53 120.0 . . ?
F19 C57 C58 120.6(18) . . ?
F19 C57 C56 119.4(18) . . ?
C58 C57 C56 120.0 . . ?
F18 C56 C57 118.8(18) . . ?
F18 C56 C55 121.2(18) . . ?
C57 C56 C55 120.0 . . ?
F17 C55 C56 121(2) . . ?
F17 C55 C54 119(2) . . ?
C54 C55 C56 120.0 . . ?
F16 C54 C53 122.0(16) . . ?
F16 C54 C55 118.0(16) . . ?
C55 C54 C53 120.0 . . ?
C35 B1 C41 103(3) . . ?
C35 B1 C47 117(2) . . ?
C35 B1 C53 120.3(18) . . ?
C41 B1 C47 117.5(19) . . ?
C41 B1 C53 112.0(19) . . ?
C47 B1 C53 87(2) . . ?

_shelx_res_file                  
;
TITL hp4_2_a.res in P-1
    hp4_2.res
    created by SHELXL-2018/3 at 10:47:59 on 04-Mar-2020
REM Old TITL C:\bn\HP4_2 in P-1
REM SHELXT solution in P-1: R1 0.186, Rweak 0.027, Alpha 0.094
REM <I/s> 0.000 for 0 systematic absences, Orientation as input
REM Formula found by SHELXT: C63 B2 F21 Dy
CELL 0.71073 11.4287 12.0619 19.312 106.754 95.037 100.632
ZERR 2 0.0051 0.0055 0.0099 0.018 0.017 0.01
LATT 1
SFAC C H B Dy F
UNIT 116 116 2 2 40
FLAT C54 C55 C56 C57 C58 F16 F17 F18 F19 F20 B1 C53
FLAT C47 C52 C51 C50 C49 C48 F15 F14 F13 F12 F11 B1
FLAT C35 C36 C37 C38 C39 C40 F1 F2 F3 F4 F5 B1
FLAT C41 C46 C45 C44 C43 C42 F10 F9 F8 F7 F6 B1

L.S. 20 0 0
PLAN  20
SIZE 0.16 0.23 0.05
FREE Dy1 C24
FREE Dy1 C7
list 4
fmap 2 53
acta
SHEL 100 0.83
OMIT 0 180
REM <olex2.extras>
REM <HklSrc "%.\\HP4_2.hkl">
REM </olex2.extras>

WGHT    0.200000
FVAR       0.32787
DY1   4    0.687342    0.847527    0.721427    11.00000    0.03140    0.02868 =
         0.06537    0.02539    0.01828    0.00901
AFIX  56
C1    1    0.564896    0.998769    0.723830    11.00000   -0.00002
C2    1    0.508317    0.929362    0.764785    11.00000    0.01545
C3    1    0.451824    0.815666    0.715494    11.00000    0.01058
AFIX  43
H3    2    0.408281    0.752804    0.727822    11.00000   -1.20000
AFIX  55
C4    1    0.473490    0.814807    0.644075    11.00000    0.01638
C5    1    0.543373    0.927970    0.649227    11.00000    0.01649
AFIX  43
H5    2    0.570314    0.951573    0.610534    11.00000   -1.20000
AFIX   0
C6    1    0.651534    1.127139    0.753183    11.00000    0.01466
C7    1    0.770949    1.108847    0.788384    11.00000    0.01656
AFIX  33
H7A   2    0.801093    1.051676    0.752844    11.00000   -1.50000
H7B   2    0.829150    1.182920    0.804876    11.00000   -1.50000
H7C   2    0.756479    1.080629    0.829208    11.00000   -1.50000
AFIX   0
C8    1    0.607180    1.222096    0.814634    11.00000    0.01495
AFIX 137
H8A   2    0.531808    1.234244    0.795525    11.00000   -1.50000
H8B   2    0.665961    1.295750    0.829754    11.00000   -1.50000
H8C   2    0.596912    1.193793    0.855834    11.00000   -1.50000
AFIX   0
C9    1    0.679882    1.165102    0.682571    11.00000    0.03292
AFIX 137
H9A   2    0.716463    1.107751    0.651693    11.00000   -1.50000
H9B   2    0.733913    1.241641    0.697540    11.00000   -1.50000
H9C   2    0.606290    1.168706    0.656090    11.00000   -1.50000
AFIX   0
C10   1    0.479055    0.952799    0.829934    11.00000    0.04113
C11   1    0.586086    1.022200    0.911773    11.00000    0.04005
AFIX 137
H11A  2    0.639344    0.970846    0.916154    11.00000   -1.50000
H11B  2    0.544325    1.036920    0.953389    11.00000   -1.50000
H11C  2    0.631896    1.095991    0.909593    11.00000   -1.50000
AFIX   0
C12   1    0.423290    0.841526    0.859758    11.00000    0.01768
AFIX 137
H12A  2    0.342130    0.806177    0.835759    11.00000   -1.50000
H12B  2    0.423828    0.870648    0.911613    11.00000   -1.50000
H12C  2    0.471533    0.783147    0.849219    11.00000   -1.50000
AFIX   0
C13   1    0.380988    1.031422    0.852346    11.00000    0.07812
AFIX  33
H13A  2    0.370430    1.039869    0.902237    11.00000   -1.50000
H13B  2    0.408305    1.108392    0.847158    11.00000   -1.50000
H13C  2    0.305658    0.992965    0.821030    11.00000   -1.50000
AFIX   0
C14   1    0.411417    0.720168    0.572834    11.00000    0.02099
C15   1    0.510123    0.654072    0.538266    11.00000    0.07006
AFIX 137
H15A  2    0.534759    0.682214    0.498958    11.00000   -1.50000
H15B  2    0.476900    0.570181    0.519850    11.00000   -1.50000
H15C  2    0.578507    0.669779    0.575050    11.00000   -1.50000
AFIX   0
C16   1    0.364903    0.766538    0.508085    11.00000    0.05532
AFIX 137
H16A  2    0.356052    0.846695    0.528028    11.00000   -1.50000
H16B  2    0.288570    0.716815    0.482897    11.00000   -1.50000
H16C  2    0.422153    0.763953    0.474445    11.00000   -1.50000
AFIX   0
C17   1    0.325219    0.632773    0.590625    11.00000    0.07755
AFIX  33
H17A  2    0.284948    0.572145    0.546449    11.00000   -1.50000
H17B  2    0.366254    0.597811    0.621478    11.00000   -1.50000
H17C  2    0.267144    0.670259    0.615775    11.00000   -1.50000
AFIX  56
C21   1    0.851607    0.793721    0.634297    11.00000    0.02205
C20   1    0.913264    0.872593    0.702834    11.00000    0.01758
AFIX  43
H20   2    0.959316    0.948525    0.711020    11.00000   -1.20000
AFIX  55
C19   1    0.892260    0.815167    0.756679    11.00000    0.00957
C18   1    0.817621    0.700806    0.721419    11.00000    0.00271
C22   1    0.792496    0.687551    0.645783    11.00000    0.01758
AFIX  43
H22   2    0.745567    0.621018    0.610043    11.00000   -1.20000
AFIX   0
C23   1    0.744514    0.601988    0.752196    11.00000    0.02950
C24   1    0.629745    0.657640    0.785045    11.00000    0.03329
AFIX  33
H24A  2    0.660319    0.726635    0.826817    11.00000   -1.50000
H24B  2    0.586106    0.679189    0.747962    11.00000   -1.50000
H24C  2    0.576955    0.599029    0.799205    11.00000   -1.50000
AFIX   0
C25   1    0.828538    0.575172    0.810616    11.00000    0.05045
AFIX  33
H25A  2    0.859613    0.646449    0.850790    11.00000   -1.50000
H25B  2    0.783569    0.515877    0.828007    11.00000   -1.50000
H25C  2    0.894130    0.546689    0.788995    11.00000   -1.50000
AFIX   0
C26   1    0.690470    0.491869    0.685493    11.00000    0.03786
AFIX 137
H26A  2    0.638860    0.512984    0.651729    11.00000   -1.50000
H26B  2    0.644650    0.431082    0.701354    11.00000   -1.50000
H26C  2    0.754244    0.462961    0.661857    11.00000   -1.50000
AFIX   0
C27   1    0.960667    0.863722    0.828312    11.00000    0.02329
C28   1    0.879017    0.876852    0.888267    11.00000    0.02536
AFIX 137
H28A  2    0.884319    0.959538    0.912587    11.00000   -1.50000
H28B  2    0.904650    0.840022    0.923107    11.00000   -1.50000
H28C  2    0.797220    0.839177    0.866455    11.00000   -1.50000
AFIX   0
C29   1    1.022599    0.991362    0.838668    11.00000    0.04197
AFIX 137
H29A  2    1.070699    0.993669    0.800566    11.00000   -1.50000
H29B  2    1.073244    1.023670    0.885328    11.00000   -1.50000
H29C  2    0.963000    1.037425    0.836656    11.00000   -1.50000
AFIX   0
C30   1    1.059881    0.799426    0.844769    11.00000    0.03441
AFIX 137
H30A  2    1.039660    0.718560    0.813552    11.00000   -1.50000
H30B  2    1.066043    0.801078    0.894970    11.00000   -1.50000
H30C  2    1.135530    0.838727    0.836002    11.00000   -1.50000
AFIX   0
C31   1    0.873829    0.818582    0.558078    11.00000    0.01618
C32   1    0.818287    0.924716    0.557009    11.00000    0.06231
AFIX 137
H32A  2    0.751771    0.899809    0.517946    11.00000   -1.50000
H32B  2    0.877913    0.985912    0.549631    11.00000   -1.50000
H32C  2    0.790430    0.954821    0.602781    11.00000   -1.50000
AFIX   0
C33   1    0.829759    0.700176    0.492453    11.00000    0.05696
AFIX 137
H33A  2    0.858484    0.637194    0.504625    11.00000   -1.50000
H33B  2    0.860568    0.710691    0.449558    11.00000   -1.50000
H33C  2    0.743351    0.680444    0.483158    11.00000   -1.50000
AFIX   0
C34   1    1.013535    0.865530    0.563579    11.00000    0.05793
AFIX 137
H34A  2    1.039240    0.939665    0.602161    11.00000   -1.50000
H34B  2    1.031116    0.876887    0.518076    11.00000   -1.50000
H34C  2    1.055360    0.808638    0.573850    11.00000   -1.50000
AFIX   0

F1    5    0.781730    0.386079    0.251890    11.00000    0.02369
F2    5    0.927900    0.356861    0.352499    11.00000    0.04770
F3    5    1.100382    0.535491    0.443088    11.00000    0.06364
F4    5    1.137712    0.747539    0.419811    11.00000    0.04731
F5    5    1.000893    0.779088    0.310417    11.00000    0.03087
F6    5    0.839329    0.893350    0.256945    11.00000    0.02889
F7    5    0.736838    1.028855    0.349223    11.00000    0.03852
F8    5    0.590548    0.936030    0.429470    11.00000    0.04768
F9    5    0.535252    0.706686    0.410220    11.00000    0.05654
F10   5    0.633075    0.562384    0.307305    11.00000    0.02979
F11   5    1.048626    0.603218    0.177507    11.00000    0.02544
F12   5    1.128135    0.626699    0.065239    11.00000    0.04442
F13   5    0.996415    0.709239   -0.027404    11.00000    0.06553
F14   5    0.782212    0.769326    0.005371    11.00000    0.03850
F15   5    0.700349    0.734923    0.116904    11.00000    0.03527
F16   5    0.529412    0.590212    0.173089    11.00000    0.02004
F17   5    0.401275    0.436080    0.056607    11.00000    0.05232
F18   5    0.493228    0.260219   -0.025964    11.00000    0.06623
F19   5    0.720875    0.249785    0.007221    11.00000    0.04161
F20   5    0.861333    0.417381    0.128445    11.00000    0.04295
AFIX  66
C35   1    0.885601    0.590030    0.278286    11.00000    0.00239
C40   1    0.979468    0.680996    0.321521    11.00000    0.02027
C39   1    1.053499    0.661602    0.375900    11.00000    0.03243
C38   1    1.033663    0.551242    0.387046    11.00000    0.05365
C37   1    0.939796    0.460275    0.343812    11.00000    0.02608
C36   1    0.865764    0.479668    0.289432    11.00000    0.06858
AFIX  66
C41   1    0.738805    0.716077    0.278257    11.00000    0.00051
C42   1    0.766133    0.837334    0.288249    11.00000    0.06235
C43   1    0.715190    0.913183    0.339527    11.00000    0.02106
C44   1    0.636919    0.867775    0.380812    11.00000    0.05107
C45   1    0.609590    0.746518    0.370820    11.00000    0.01452
C46   1    0.660532    0.670668    0.319543    11.00000    0.00532
AFIX  66
C47   1    0.870930    0.668155    0.154946    11.00000    0.01568
C48   1    0.980485    0.641448    0.138494    11.00000    0.01791
C49   1    1.022573    0.656561    0.075713    11.00000    0.02506
C50   1    0.955106    0.698381    0.029383    11.00000    0.03008
C51   1    0.845550    0.725088    0.045834    11.00000    0.02161
C52   1    0.803461    0.709975    0.108615    11.00000    0.02394
AFIX  66
C53   1    0.697036    0.509434    0.153099    11.00000    0.01819
C58   1    0.745604    0.420375    0.110383    11.00000    0.01922
C57   1    0.675015    0.335159    0.049130    11.00000    0.03718
C56   1    0.555857    0.339001    0.030592    11.00000    0.04923
C55   1    0.507289    0.428060    0.073307    11.00000    0.03046
C54   1    0.577877    0.513276    0.134561    11.00000    0.00357
AFIX   0
B1    3    0.804476    0.623804    0.225066    11.00000    0.03035
HKLF 4


REM  hp4_2_a.res in P-1
REM wR2 = 0.3764, GooF = S = 1.786, Restrained GooF = 1.793 for all data
REM R1 = 0.1090 for 1693 Fo > 4sig(Fo) and 0.1424 for all 2020 data
REM 273 parameters refined using 36 restraints

END

WGHT      0.2000      0.0000

REM Highest difference peak  1.913,  deepest hole -1.867,  1-sigma level  0.258
Q1    1   0.8218  1.0582  0.7238  11.00000  0.05    1.91
Q2    1   0.5552  0.6386  0.7189  11.00000  0.05    1.89
Q3    1   0.5468  0.6273  0.6935  11.00000  0.05    1.89
Q4    1   0.8354  1.0806  0.7533  11.00000  0.05    1.76
Q5    1   0.9261  1.2191  0.7568  11.00000  0.05    1.50
Q6    1   0.5365  0.5004  0.2870  11.00000  0.05    1.30
Q7    1   0.5568  0.5193  0.3163  11.00000  0.05    1.30
Q8    1   0.6805  0.8313  0.7099  11.00000  0.05    1.29
Q9    1   0.9978  0.6471  0.2539  11.00000  0.05    1.13
Q10   1   0.6098  0.6398  0.2548  11.00000  0.05    1.12
Q11   1   1.0132  0.6584  0.2787  11.00000  0.05    1.09
Q12   1   0.8839  0.5050  0.2324  11.00000  0.05    1.06
Q13   1   0.6267  0.6834  0.3203  11.00000  0.05    1.02
Q14   1   0.6354  0.6911  0.3451  11.00000  0.05    1.00
Q15   1   0.7738  0.9429  0.7960  11.00000  0.05    0.99
Q16   1   0.8200  0.9454  0.3161  11.00000  0.05    0.95
Q17   1   0.7444  0.7967  0.3234  11.00000  0.05    0.94
Q18   1   0.8255  0.9558  0.3376  11.00000  0.05    0.92
Q19   1   0.8531  0.7145  0.1294  11.00000  0.05    0.92
Q20   1   0.8205  0.3607  0.2359  11.00000  0.05    0.90
;
_shelx_res_checksum              14807
_olex2_submission_special_instructions 'No special instructions were received'

# start Validation Reply Form
_vrf_THETM01_dy60_hp4            
;
PROBLEM: The value of sine(theta_max)/wavelength is less than 0.550
RESPONSE: Due to the shape of the diamond anvil cell, it is impossible to cover
 the full reciprocal space in this crystal system.
The completeness depends both on crystal system and on the exact orientation of
 the crystal within the cell.
;
_vrf_PLAT029_dy60_hp4            
;
PROBLEM: _diffrn_measured_fraction_theta_full value Low .      0.387 Why?  
RESPONSE: Due to the shape of the diamond anvil cell, it is impossible to cover
 the full reciprocal space in this crystal system.
The completeness depends both on crystal system and on the exact orientation of
 the crystal within the cell.
;
_vrf_PLAT201_dy60_hp4            
;
PROBLEM: Isotropic non-H Atoms in Main Residue(s) .......         45 Report
RESPONSE: : A SC-XRD DAC-experiment carries with it several problems that makes
 the final model lower quality than if coming from an ambient pressure structure
 determination.
These include a) that the experiment is carried out at room-temperature,
b) parasiting scattering from both the gasket and the diamonds,
c) variable intensity on the crystal due to the strong diamond reflections
and d) that not all reciprocal lattice points can be accessed due to the
restrictions of the cell.
;
_vrf_PLAT413_dy60_hp4            
;
PROBLEM: Short Inter XH3 .. XHn     H8C      ..H11C     .       1.85 Ang.  
RESPONSE: : A SC-XRD DAC-experiment carries with it several problems that makes
 the final model lower quality than if coming from an ambient pressure structure
 determination.
These include a) that the experiment is carried out at room-temperature,
b) parasiting scattering from both the gasket and the diamonds,
c) variable intensity on the crystal due to the strong diamond reflections
and d) that not all reciprocal lattice points can be accessed due to the
restrictions of the cell.
;
_vrf_PLAT084_dy60_hp4            
;
PROBLEM: High wR2 Value (i.e. > 0.25) ...................       0.38 Report
RESPONSE: : A SC-XRD DAC-experiment carries with it several problems that makes
 the final model lower quality than if coming from an ambient pressure structure
 determination.
These include a) that the experiment is carried out at room-temperature,
b) parasiting scattering from both the gasket and the diamonds,
c) variable intensity on the crystal due to the strong diamond reflections
and d) that not all reciprocal lattice points can be accessed due to the
restrictions of the cell.
;
_vrf_PLAT088_dy60_hp4            
;
PROBLEM: Poor Data / Parameter Ratio ....................       7.40 Note  
RESPONSE: : A SC-XRD DAC-experiment carries with it several problems that makes
 the final model lower quality than if coming from an ambient pressure structure
 determination.
These include a) that the experiment is carried out at room-temperature,
b) parasiting scattering from both the gasket and the diamonds,
c) variable intensity on the crystal due to the strong diamond reflections
and d) that not all reciprocal lattice points can be accessed due to the
restrictions of the cell.
;
_vrf_PLAT220_dy60_hp4            
;
PROBLEM: NonSolvent Resd 1  C   Ueq(max) / Ueq(min) Range       10.0 Ratio 
RESPONSE: : A SC-XRD DAC-experiment carries with it several problems that makes
 the final model lower quality than if coming from an ambient pressure structure
 determination.
These include a) that the experiment is carried out at room-temperature,
b) parasiting scattering from both the gasket and the diamonds,
c) variable intensity on the crystal due to the strong diamond reflections
and d) that not all reciprocal lattice points can be accessed due to the
restrictions of the cell.
;
_vrf_PLAT221_dy60_hp4            
;
PROBLEM: Solv./Anion  Resd 2  C   Ueq(max)/Ueq(min) Range       10.0 Ratio 
RESPONSE: : A SC-XRD DAC-experiment carries with it several problems that makes
 the final model lower quality than if coming from an ambient pressure structure
 determination.
These include a) that the experiment is carried out at room-temperature,
b) parasiting scattering from both the gasket and the diamonds,
c) variable intensity on the crystal due to the strong diamond reflections
and d) that not all reciprocal lattice points can be accessed due to the
restrictions of the cell.
;
_vrf_PLAT241_dy60_hp4            
;
PROBLEM: High   'MainMol' Ueq as Compared to Neighbors of        C36 Check 
RESPONSE: : A SC-XRD DAC-experiment carries with it several problems that makes
 the final model lower quality than if coming from an ambient pressure structure
 determination.
These include a) that the experiment is carried out at room-temperature,
b) parasiting scattering from both the gasket and the diamonds,
c) variable intensity on the crystal due to the strong diamond reflections
and d) that not all reciprocal lattice points can be accessed due to the
restrictions of the cell.
;
_vrf_PLAT342_dy60_hp4            
;
PROBLEM: Low Bond Precision on  C-C Bonds ...............    0.04772 Ang.  
RESPONSE: : A SC-XRD DAC-experiment carries with it several problems that makes
 the final model lower quality than if coming from an ambient pressure structure
 determination.
These include a) that the experiment is carried out at room-temperature,
b) parasiting scattering from both the gasket and the diamonds,
c) variable intensity on the crystal due to the strong diamond reflections
and d) that not all reciprocal lattice points can be accessed due to the
restrictions of the cell.
;
_vrf_PLAT911_dy60_hp4            
;
PROBLEM: Missing FCF Refl Between Thmin & STh/L=    0.501       2546 Report
RESPONSE: : A SC-XRD DAC-experiment carries with it several problems that makes
 the final model lower quality than if coming from an ambient pressure structure
 determination.
These include a) that the experiment is carried out at room-temperature,
b) parasiting scattering from both the gasket and the diamonds,
c) variable intensity on the crystal due to the strong diamond reflections
and d) that not all reciprocal lattice points can be accessed due to the
restrictions of the cell.
;
_vrf_PLAT973_dy60_hp4            
;
PROBLEM: Check Calcd Positive Resid. Density on       Dy1       1.60 eA-3  
RESPONSE: : A SC-XRD DAC-experiment carries with it several problems that makes
 the final model lower quality than if coming from an ambient pressure structure
 determination.
These include a) that the experiment is carried out at room-temperature,
b) parasiting scattering from both the gasket and the diamonds,
c) variable intensity on the crystal due to the strong diamond reflections
and d) that not all reciprocal lattice points can be accessed due to the
restrictions of the cell.
;
# end Validation Reply Form
_chemical_properties_physical    
Air-sensitive,Moisture-sensitive,Heat-sensitive,Oxygen-sensitive,Light-sensitive,Photo-sensitive
####################################################################### 
# 
# This file contains crystal structure data downloaded from the 
# Cambridge Structural Database (CSD) hosted by the Cambridge 
# Crystallographic Data Centre (CCDC).
# 
# Full information about CCDC data access policies and citation 
# guidelines are available at http://www.ccdc.cam.ac.uk/access/V1 
# 
# Audit and citation data items may have been added by the CCDC. 
# Please retain this information to preserve the provenance of 
# this file and to allow appropriate attribution of the data. 
# 
#######################################################################

data_dy60_hp5
_database_code_depnum_ccdc_archive 'CCDC 2046711'
loop_
_audit_author_name
_audit_author_address
'Andreas M. Thiel'
;Aarhus University, Department of Chemistry
Denmark
;
_audit_update_record             
;
2022-10-30 deposited with the CCDC.	2023-02-13 downloaded from the CCDC.
;
_audit_creation_date             2020-02-25
_audit_creation_method           
;
Olex2 1.2
(compiled 2018.05.29 svn.r3508 for OlexSys, GUI svn.r5506)
;
_shelx_SHELXL_version_number     2018/3
_chemical_name_common            ?
_chemical_name_systematic        ?
_chemical_formula_moiety         'C34 H58 Dy, B C24 F20'
_chemical_formula_sum            'C58 H58 B Dy F20'
_chemical_formula_weight         1308.35
_chemical_melting_point          ?
_chemical_oxdiff_formula         C58H58BDyF20
loop_
_atom_type_symbol
_atom_type_description
_atom_type_scat_dispersion_real
_atom_type_scat_dispersion_imag
_atom_type_scat_source
C C 0.0033 0.0016 'International Tables Vol C Tables 4.2.6.8 and 6.1.1.4'
H H 0.0000 0.0000 'International Tables Vol C Tables 4.2.6.8 and 6.1.1.4'
B B 0.0013 0.0007 'International Tables Vol C Tables 4.2.6.8 and 6.1.1.4'
Dy Dy -0.1892 4.4098 'International Tables Vol C Tables 4.2.6.8 and 6.1.1.4'
F F 0.0171 0.0103 'International Tables Vol C Tables 4.2.6.8 and 6.1.1.4'

_shelx_space_group_comment       
;
The symmetry employed for this shelxl refinement is uniquely defined
by the following loop, which should always be used as a source of
symmetry information in preference to the above space-group names.
They are only intended as comments.
;
_space_group_crystal_system      triclinic
_space_group_IT_number           2
_space_group_name_H-M_alt        'P -1'
_space_group_name_Hall           '-P 1'
loop_
_space_group_symop_operation_xyz
'x, y, z'
'-x, -y, -z'

_cell_length_a                   11.355(2)
_cell_length_b                   12.014(3)
_cell_length_c                   19.033(13)
_cell_angle_alpha                107.39(4)
_cell_angle_beta                 95.26(4)
_cell_angle_gamma                100.76(2)
_cell_volume                     2404.1(19)
_cell_formula_units_Z            2
_cell_measurement_reflns_used    1266
_cell_measurement_temperature    293(2)
_cell_measurement_theta_max      20.7090
_cell_measurement_theta_min      1.8410
_shelx_estimated_absorpt_T_max   0.921
_shelx_estimated_absorpt_T_min   0.699
_exptl_absorpt_coefficient_mu    1.675
_exptl_absorpt_correction_T_max  1.00000
_exptl_absorpt_correction_T_min  0.26995
_exptl_absorpt_correction_type   multi-scan
_exptl_absorpt_process_details   
;
CrysAlisPro 1.171.39.46 (Rigaku Oxford Diffraction, 2018)
Empirical absorption correction using spherical harmonics,
 implemented in SCALE3 ABSPACK scaling algorithm.
;
_exptl_absorpt_special_details   ?
_exptl_crystal_colour            'clear colourless'
_exptl_crystal_colour_lustre     clear
_exptl_crystal_colour_primary    colourless
_exptl_crystal_density_diffrn    1.807
_exptl_crystal_density_meas      ?
_exptl_crystal_density_method    ?
_exptl_crystal_description       plate
_exptl_crystal_F_000             1314
_exptl_crystal_size_max          0.23
_exptl_crystal_size_mid          0.16
_exptl_crystal_size_min          0.05
_exptl_transmission_factor_max   ?
_exptl_transmission_factor_min   ?
_diffrn_ambient_pressure         2120000
_diffrn_reflns_av_R_equivalents  0.2226
_diffrn_reflns_av_unetI/netI     0.1590
_diffrn_reflns_Laue_measured_fraction_full 0.378
_diffrn_reflns_Laue_measured_fraction_max 0.378
_diffrn_reflns_limit_h_max       11
_diffrn_reflns_limit_h_min       -11
_diffrn_reflns_limit_k_max       12
_diffrn_reflns_limit_k_min       -12
_diffrn_reflns_limit_l_max       10
_diffrn_reflns_limit_l_min       -10
_diffrn_reflns_number            15564
_diffrn_reflns_point_group_measured_fraction_full 0.378
_diffrn_reflns_point_group_measured_fraction_max 0.378
_diffrn_reflns_theta_full        20.809
_diffrn_reflns_theta_max         20.809
_diffrn_reflns_theta_min         1.810
_diffrn_ambient_temperature      293(2)
_diffrn_detector                 'CCD plate'
_diffrn_detector_area_resol_mean 10.3590
_diffrn_detector_type            Atlas
_diffrn_measured_fraction_theta_full 0.378
_diffrn_measured_fraction_theta_max 0.378
_diffrn_measurement_details      
;
List of Runs (angles in degrees, time in seconds):

  # Type    Start    End  Width  t~exp~   \w     \q     \k     \f   Frames
#--------------------------------------------------------------------------
  1  \w    -37.00  25.00   1.00   30.00    --    7.60  39.00 167.00   62
  2  \w    -13.00  54.00   1.00   30.00    --    7.60 -38.00-180.00   67
  3  \w    -13.00  34.00   1.00   30.00    --    7.60 -38.00-150.00   47
  4  \w     -1.00  58.00   1.00   30.00    --    7.60 -97.00-143.00   59
  5  \w    -35.00 -12.00   1.00   30.00    --    7.60  77.00 -30.00   23
  6  \w    -51.00   9.00   1.00   30.00    --   -8.46  81.00 151.00   60
  7  \w    -19.00  33.00   1.00   30.00    --   -8.46 -53.00-162.00   52
  8  \w      3.00  42.00   1.00   30.00    --   -8.46 -99.00-120.00   39
  9  \w     -1.00  42.00   1.00   30.00    --   -8.46 -97.00  35.00   43
 10  \w     12.00  35.00   1.00   30.00    --    7.60 -77.00  30.00   23
 11  \w     34.00  58.00   1.00   30.00    --    7.60 -99.00  60.00   24
 12  \w    -33.00  20.00   1.00   30.00    --    7.60  53.00 -17.00   53
 13  \w     34.00  58.00   1.00   30.00    --    7.60 -99.00  30.00   24
 14  \w    -35.00 -12.00   1.00   30.00    --   -8.46  77.00 -30.00   23
 15  \w    -24.00  37.00   1.00   30.00    --   -8.46 -39.00  12.00   61
 16  \w    -35.00 -12.00   1.00   30.00    --   -8.46  77.00 120.00   23
 17  \w    -49.00   5.00   1.00   30.00    --   -8.46  53.00 -17.00   54
;
_diffrn_measurement_device       'four-circle diffractometer'
_diffrn_measurement_device_type  'SuperNova, Single source at offset/far, Atlas'
_diffrn_measurement_method       '\w scans'
_diffrn_orient_matrix_type       
'CrysAlisPro convention (1999,Acta A55,543-557)'
_diffrn_orient_matrix_UB_11      -0.0151638000
_diffrn_orient_matrix_UB_12      -0.0156776000
_diffrn_orient_matrix_UB_13      -0.0392365000
_diffrn_orient_matrix_UB_21      -0.0296490000
_diffrn_orient_matrix_UB_22      -0.0585004000
_diffrn_orient_matrix_UB_23      -0.0018650000
_diffrn_orient_matrix_UB_31      -0.0551028000
_diffrn_orient_matrix_UB_32      0.0190764000
_diffrn_orient_matrix_UB_33      0.0045362000
_diffrn_radiation_monochromator  mirror
_diffrn_radiation_probe          x-ray
_diffrn_radiation_type           MoK\a
_diffrn_radiation_wavelength     0.71073
_diffrn_source                   'micro-focus sealed X-ray tube'
_diffrn_source_type              'SuperNova (Mo) X-ray Source'
_reflns_Friedel_coverage         0.000
_reflns_Friedel_fraction_full    .
_reflns_Friedel_fraction_max     .
_reflns_number_gt                1117
_reflns_number_total             1902
_reflns_odcompleteness_completeness 38.35
_reflns_odcompleteness_iscentric 1
_reflns_odcompleteness_theta     20.77
_reflns_special_details          
;
 Reflections were merged by SHELXL according to the crystal
 class for the calculation of statistics and refinement.
 
 _reflns_Friedel_fraction is defined as the number of unique
 Friedel pairs measured divided by the number that would be
 possible theoretically, ignoring centric projections and
 systematic absences.
;
_reflns_threshold_expression     'I > 2\s(I)'
_computing_cell_refinement       'CrysAlisPro 1.171.39.46 (Rigaku OD, 2018)'
_computing_data_collection       'CrysAlisPro 1.171.39.46 (Rigaku OD, 2018)'
_computing_data_reduction        'CrysAlisPro 1.171.39.46 (Rigaku OD, 2018)'
_computing_molecular_graphics    'Olex2 (Dolomanov et al., 2009)'
_computing_publication_material  'Olex2 (Dolomanov et al., 2009)'
_computing_structure_refinement  'ShelXL (Sheldrick, 2015)'
_computing_structure_solution    'ShelXT (Sheldrick, 2015)'
_refine_diff_density_max         0.822
_refine_diff_density_min         -1.273
_refine_diff_density_rms         0.140
_refine_ls_extinction_coef       .
_refine_ls_extinction_method     none
_refine_ls_goodness_of_fit_ref   1.242
_refine_ls_hydrogen_treatment    constr
_refine_ls_matrix_type           full
_refine_ls_number_parameters     276
_refine_ls_number_reflns         1902
_refine_ls_number_restraints     36
_refine_ls_R_factor_all          0.2120
_refine_ls_R_factor_gt           0.1400
_refine_ls_restrained_S_all      1.250
_refine_ls_shift/su_max          0.000
_refine_ls_shift/su_mean         0.000
_refine_ls_structure_factor_coef Fsqd
_refine_ls_weighting_details     
'w=1/[\s^2^(Fo^2^)+(0.2000P)^2^] where P=(Fo^2^+2Fc^2^)/3'
_refine_ls_weighting_scheme      calc
_refine_ls_wR_factor_gt          0.3216
_refine_ls_wR_factor_ref         0.3679
_refine_special_details          ?
_olex2_refinement_description    
;
1. Fixed Uiso
 At 1.2 times of:
  All C(H) groups
 At 1.5 times of:
  All C(H,H,H) groups
2. Restrained planarity
 C54, C55, C56, C57, C58, F16, F17, F18, F19, F20, B1, C53
 with sigma of 0.1
 C47, C52, C51, C50, C49, C48, F15, F14, F13, F12, F11, B1
 with sigma of 0.1
 C35, C36, C37, C38, C39, C40, F1, F2, F3, F4, F5, B1
 with sigma of 0.1
 C41, C46, C45, C44, C43, C42, F10, F9, F8, F7, F6, B1
 with sigma of 0.1
3.a Me refined with riding coordinates:
 C8(H8A,H8B,H8C), C12(H12A,H12B,H12C)
3.b Aromatic/amide H refined with riding coordinates:
 C3(H3), C5(H5), C20(H20), C22(H22)
3.c Fitted pentagon refined as free rotating group:
 C1(C2,C3,C4,C5), C21(C20,C19,C18,C22)
3.d Fitted hexagon refined as free rotating group:
 C35(C40,C39,C38,C37,C36), C41(C42,C43,C44,C45,C46), C47(C48,C49,C50,C51,C52),
 C53(C58,C57,C56,C55,C54)
3.e Idealised Me refined as rotating group:
 C7(H7A,H7B,H7C), C9(H9A,H9B,H9C), C11(H11A,H11B,H11C), C13(H13A,H13B,H13C),
 C15(H15A,H15B,H15C), C16(H16A,H16B,H16C), C17(H17A,H17B,H17C), C24(H24A,H24B,
 H24C), C25(H25A,H25B,H25C), C26(H26A,H26B,H26C), C28(H28A,H28B,H28C), C29(H29A,
 H29B,H29C), C30(H30A,H30B,H30C), C32(H32A,H32B,H32C), C33(H33A,H33B,H33C),
 C34(H34A,H34B,H34C)
;
_atom_sites_solution_hydrogens   geom
_atom_sites_solution_primary     dual
_atom_sites_solution_secondary   ?
loop_
_atom_site_label
_atom_site_type_symbol
_atom_site_fract_x
_atom_site_fract_y
_atom_site_fract_z
_atom_site_U_iso_or_equiv
_atom_site_adp_type
_atom_site_occupancy
_atom_site_site_symmetry_order
_atom_site_calc_flag
_atom_site_refinement_flags_posn
_atom_site_refinement_flags_adp
_atom_site_refinement_flags_occupancy
_atom_site_disorder_assembly
_atom_site_disorder_group
Dy1 Dy 0.69091(19) 0.8459(2) 0.7235(3) 0.115(5) Uani 1 1 d . . . . .
C1 C 0.569(2) 0.992(2) 0.718(3) 0.048(11) Uiso 1 1 d . . . . .
C2 C 0.511(3) 0.936(3) 0.765(3) 0.053(12) Uiso 1 1 d G . . . .
C3 C 0.449(3) 0.818(3) 0.722(3) 0.098(18) Uiso 1 1 d G . . . .
H3 H 0.404222 0.761569 0.739349 0.117 Uiso 1 1 calc R . . . .
C4 C 0.468(3) 0.801(2) 0.647(3) 0.054(12) Uiso 1 1 d G . . . .
C5 C 0.542(3) 0.908(3) 0.644(3) 0.077(14) Uiso 1 1 d G . . . .
H5 H 0.567739 0.921526 0.601975 0.092 Uiso 1 1 calc R . . . .
C6 C 0.651(4) 1.128(3) 0.763(5) 0.055(12) Uiso 1 1 d . . . . .
C7 C 0.775(4) 1.108(4) 0.796(6) 0.084(15) Uiso 1 1 d . . . . .
H7A H 0.777534 1.118968 0.848238 0.126 Uiso 1 1 calc GR . . . .
H7B H 0.841158 1.164187 0.788989 0.126 Uiso 1 1 calc GR . . . .
H7C H 0.782392 1.027829 0.770567 0.126 Uiso 1 1 calc GR . . . .
C8 C 0.604(4) 1.218(4) 0.811(6) 0.091(16) Uiso 1 1 d . . . . .
H8A H 0.528782 1.222823 0.786246 0.137 Uiso 1 1 calc R . . . .
H8B H 0.590255 1.198350 0.855633 0.137 Uiso 1 1 calc R . . . .
H8C H 0.661045 1.293411 0.824314 0.137 Uiso 1 1 calc R . . . .
C9 C 0.679(4) 1.165(4) 0.690(6) 0.076(14) Uiso 1 1 d . . . . .
H9A H 0.702059 1.100833 0.654380 0.114 Uiso 1 1 calc GR . . . .
H9B H 0.743384 1.235643 0.704089 0.114 Uiso 1 1 calc GR . . . .
H9C H 0.607054 1.181366 0.667735 0.114 Uiso 1 1 calc GR . . . .
C10 C 0.472(4) 0.949(3) 0.839(5) 0.037(10) Uiso 1 1 d . . . . .
C11 C 0.585(4) 1.002(4) 0.897(6) 0.081(15) Uiso 1 1 d . . . . .
H11A H 0.617926 0.938303 0.906220 0.121 Uiso 1 1 calc GR . . . .
H11B H 0.565896 1.050489 0.942438 0.121 Uiso 1 1 calc GR . . . .
H11C H 0.644457 1.049938 0.878815 0.121 Uiso 1 1 calc GR . . . .
C12 C 0.421(4) 0.839(4) 0.868(6) 0.085(15) Uiso 1 1 d . . . . .
H12A H 0.401227 0.869236 0.917193 0.127 Uiso 1 1 calc R . . . .
H12B H 0.349423 0.788466 0.834753 0.127 Uiso 1 1 calc R . . . .
H12C H 0.481747 0.793536 0.869456 0.127 Uiso 1 1 calc R . . . .
C13 C 0.376(4) 1.026(5) 0.856(7) 0.074(13) Uiso 1 1 d . . . . .
H13A H 0.352534 1.047644 0.813170 0.110 Uiso 1 1 calc GR . . . .
H13B H 0.411004 1.097825 0.897501 0.110 Uiso 1 1 calc GR . . . .
H13C H 0.306619 0.981730 0.868595 0.110 Uiso 1 1 calc GR . . . .
C14 C 0.424(4) 0.709(4) 0.576(6) 0.063(13) Uiso 1 1 d . . . . .
C15 C 0.521(3) 0.656(4) 0.531(5) 0.054(11) Uiso 1 1 d . . . . .
H15A H 0.547553 0.703373 0.500577 0.081 Uiso 1 1 calc GR . . . .
H15B H 0.485094 0.575118 0.499992 0.081 Uiso 1 1 calc GR . . . .
H15C H 0.588714 0.656408 0.565201 0.081 Uiso 1 1 calc GR . . . .
C16 C 0.355(4) 0.754(4) 0.517(6) 0.076(14) Uiso 1 1 d . . . . .
H16A H 0.276708 0.762589 0.529637 0.114 Uiso 1 1 calc GR . . . .
H16B H 0.345016 0.695758 0.468038 0.114 Uiso 1 1 calc GR . . . .
H16C H 0.401352 0.829091 0.516861 0.114 Uiso 1 1 calc GR . . . .
C17 C 0.336(5) 0.604(4) 0.580(7) 0.104(18) Uiso 1 1 d . . . . .
H17A H 0.374314 0.568772 0.612902 0.156 Uiso 1 1 calc GR . . . .
H17B H 0.311639 0.545454 0.531350 0.156 Uiso 1 1 calc GR . . . .
H17C H 0.266642 0.628370 0.599054 0.156 Uiso 1 1 calc GR . . . .
C21 C 0.860(3) 0.795(3) 0.633(3) 0.069(14) Uiso 1 1 d . . . . .
C20 C 0.922(2) 0.873(2) 0.704(3) 0.042(11) Uiso 1 1 d G . . . .
H20 H 0.970521 0.948592 0.714138 0.051 Uiso 1 1 calc R . . . .
C19 C 0.896(3) 0.814(3) 0.758(3) 0.067(14) Uiso 1 1 d G . . . .
C18 C 0.818(3) 0.700(3) 0.720(3) 0.055(13) Uiso 1 1 d G . . . .
C22 C 0.796(2) 0.688(2) 0.643(3) 0.066(15) Uiso 1 1 d G . . . .
H22 H 0.748160 0.622142 0.605301 0.079 Uiso 1 1 calc R . . . .
C23 C 0.748(4) 0.605(3) 0.747(5) 0.052(11) Uiso 1 1 d . . . . .
C24 C 0.646(3) 0.658(3) 0.787(5) 0.056(11) Uiso 1 1 d . . . . .
H24A H 0.675874 0.742696 0.811335 0.083 Uiso 1 1 calc GR . . . .
H24B H 0.624482 0.619998 0.822879 0.083 Uiso 1 1 calc GR . . . .
H24C H 0.576260 0.644671 0.750395 0.083 Uiso 1 1 calc GR . . . .
C25 C 0.825(4) 0.562(5) 0.787(7) 0.095(17) Uiso 1 1 d . . . . .
H25A H 0.839306 0.488694 0.755690 0.142 Uiso 1 1 calc GR . . . .
H25B H 0.789504 0.548264 0.828565 0.142 Uiso 1 1 calc GR . . . .
H25C H 0.900990 0.620192 0.805646 0.142 Uiso 1 1 calc GR . . . .
C26 C 0.690(4) 0.483(4) 0.681(6) 0.087(16) Uiso 1 1 d . . . . .
H26A H 0.649817 0.500275 0.640581 0.131 Uiso 1 1 calc GR . . . .
H26B H 0.632078 0.432773 0.699079 0.131 Uiso 1 1 calc GR . . . .
H26C H 0.752810 0.442809 0.665165 0.131 Uiso 1 1 calc GR . . . .
C27 C 0.964(5) 0.866(5) 0.824(7) 0.082(16) Uiso 1 1 d . . . . .
C28 C 0.890(5) 0.881(5) 0.892(7) 0.094(16) Uiso 1 1 d . . . . .
H28A H 0.838555 0.935885 0.890236 0.141 Uiso 1 1 calc GR . . . .
H28B H 0.945205 0.912211 0.938066 0.141 Uiso 1 1 calc GR . . . .
H28C H 0.840644 0.804971 0.888453 0.141 Uiso 1 1 calc GR . . . .
C29 C 1.043(5) 1.002(4) 0.859(7) 0.095(17) Uiso 1 1 d . . . . .
H29A H 1.124609 1.004333 0.850183 0.142 Uiso 1 1 calc GR . . . .
H29B H 1.041791 1.029194 0.912045 0.142 Uiso 1 1 calc GR . . . .
H29C H 1.007931 1.051918 0.836584 0.142 Uiso 1 1 calc GR . . . .
C30 C 1.070(4) 0.809(4) 0.853(6) 0.090(16) Uiso 1 1 d . . . . .
H30A H 1.043356 0.723794 0.838194 0.135 Uiso 1 1 calc GR . . . .
H30B H 1.089162 0.841052 0.906635 0.135 Uiso 1 1 calc GR . . . .
H30C H 1.141760 0.829529 0.832094 0.135 Uiso 1 1 calc GR . . . .
C31 C 0.874(4) 0.820(4) 0.555(6) 0.055(12) Uiso 1 1 d . . . . .
C32 C 0.819(4) 0.917(4) 0.548(6) 0.082(15) Uiso 1 1 d . . . . .
H32A H 0.762442 0.931460 0.582255 0.123 Uiso 1 1 calc GR . . . .
H32B H 0.776560 0.895746 0.497746 0.123 Uiso 1 1 calc GR . . . .
H32C H 0.880925 0.988794 0.557931 0.123 Uiso 1 1 calc GR . . . .
C33 C 0.834(3) 0.712(3) 0.488(5) 0.052(11) Uiso 1 1 d . . . . .
H33A H 0.875013 0.651040 0.493735 0.079 Uiso 1 1 calc GR . . . .
H33B H 0.854068 0.731794 0.444653 0.079 Uiso 1 1 calc GR . . . .
H33C H 0.748069 0.682097 0.482132 0.079 Uiso 1 1 calc GR . . . .
C34 C 1.017(4) 0.872(5) 0.558(8) 0.105(18) Uiso 1 1 d . . . . .
H34A H 1.047230 0.937688 0.603205 0.157 Uiso 1 1 calc GR . . . .
H34B H 1.028142 0.898636 0.515916 0.157 Uiso 1 1 calc GR . . . .
H34C H 1.059611 0.809720 0.556675 0.157 Uiso 1 1 calc GR . . . .
F1 F 0.7800(19) 0.3895(18) 0.257(3) 0.065(6) Uiso 1 1 d . . . . .
F2 F 0.929(2) 0.361(2) 0.361(3) 0.086(8) Uiso 1 1 d . . . . .
F3 F 1.108(3) 0.539(2) 0.445(3) 0.108(10) Uiso 1 1 d . . . . .
F4 F 1.147(2) 0.759(2) 0.421(3) 0.076(7) Uiso 1 1 d . . . . .
F5 F 1.004(2) 0.7887(19) 0.316(3) 0.069(7) Uiso 1 1 d . . . . .
F6 F 0.843(2) 0.895(2) 0.248(3) 0.075(7) Uiso 1 1 d . . . . .
F7 F 0.7301(18) 1.0398(19) 0.343(3) 0.070(7) Uiso 1 1 d . . . . .
F8 F 0.5820(19) 0.9536(19) 0.433(3) 0.073(7) Uiso 1 1 d . . . . .
F9 F 0.527(2) 0.723(2) 0.411(3) 0.097(9) Uiso 1 1 d . . . . .
F10 F 0.6251(19) 0.5704(19) 0.311(3) 0.070(7) Uiso 1 1 d . . . . .
F11 F 1.0525(18) 0.6112(17) 0.186(3) 0.056(6) Uiso 1 1 d . . . . .
F12 F 1.124(2) 0.620(2) 0.064(3) 0.099(9) Uiso 1 1 d . . . . .
F13 F 0.988(3) 0.696(3) -0.031(4) 0.128(11) Uiso 1 1 d . . . . .
F14 F 0.782(2) 0.7624(19) 0.001(3) 0.073(7) Uiso 1 1 d . . . . .
F15 F 0.7001(19) 0.7387(18) 0.125(3) 0.068(7) Uiso 1 1 d . . . . .
F16 F 0.521(2) 0.596(2) 0.176(3) 0.070(7) Uiso 1 1 d . . . . .
F17 F 0.401(2) 0.442(2) 0.057(3) 0.090(8) Uiso 1 1 d . . . . .
F18 F 0.492(2) 0.268(2) -0.031(3) 0.098(9) Uiso 1 1 d . . . . .
F19 F 0.723(2) 0.255(2) 0.009(3) 0.083(8) Uiso 1 1 d . . . . .
F20 F 0.857(2) 0.4137(19) 0.122(3) 0.071(7) Uiso 1 1 d . . . . .
C35 C 0.885(2) 0.592(2) 0.284(2) 0.045(10) Uiso 1 1 d . . . . .
C40 C 0.980(3) 0.6862(18) 0.327(2) 0.099(17) Uiso 1 1 d G . . . .
C39 C 1.058(2) 0.670(2) 0.382(2) 0.066(13) Uiso 1 1 d G . . . .
C38 C 1.041(2) 0.559(3) 0.393(2) 0.082(15) Uiso 1 1 d G . . . .
C37 C 0.947(3) 0.465(2) 0.350(2) 0.081(15) Uiso 1 1 d G . . . .
C36 C 0.869(2) 0.4819(19) 0.296(2) 0.062(13) Uiso 1 1 d G . . . .
C41 C 0.737(2) 0.728(2) 0.280(2) 0.057(12) Uiso 1 1 d . . . . .
C42 C 0.762(2) 0.849(2) 0.290(2) 0.081(15) Uiso 1 1 d G . . . .
C43 C 0.707(2) 0.9251(17) 0.340(2) 0.057(12) Uiso 1 1 d G . . . .
C44 C 0.628(2) 0.879(2) 0.381(2) 0.078(14) Uiso 1 1 d G . . . .
C45 C 0.603(2) 0.758(2) 0.372(2) 0.048(11) Uiso 1 1 d G . . . .
C46 C 0.658(2) 0.6817(16) 0.322(2) 0.069(13) Uiso 1 1 d G . . . .
C47 C 0.875(2) 0.6710(19) 0.157(2) 0.050(11) Uiso 1 1 d . . . . .
C48 C 0.984(2) 0.6439(18) 0.139(2) 0.066(14) Uiso 1 1 d G . . . .
C49 C 1.0222(18) 0.6552(18) 0.073(2) 0.058(12) Uiso 1 1 d G . . . .
C50 C 0.951(3) 0.6936(19) 0.026(2) 0.071(15) Uiso 1 1 d G . . . .
C51 C 0.841(2) 0.7208(18) 0.044(2) 0.053(12) Uiso 1 1 d G . . . .
C52 C 0.8034(17) 0.7095(18) 0.110(2) 0.070(14) Uiso 1 1 d G . . . .
C53 C 0.697(2) 0.510(2) 0.152(2) 0.059(12) Uiso 1 1 d . . . . .
C58 C 0.7450(19) 0.421(3) 0.107(2) 0.089(16) Uiso 1 1 d G . . . .
C57 C 0.673(3) 0.337(2) 0.044(2) 0.067(13) Uiso 1 1 d G . . . .
C56 C 0.553(3) 0.341(2) 0.025(2) 0.066(13) Uiso 1 1 d G . . . .
C55 C 0.5053(19) 0.430(2) 0.070(2) 0.057(12) Uiso 1 1 d G . . . .
C54 C 0.577(2) 0.515(2) 0.133(2) 0.045(11) Uiso 1 1 d G . . . .
B1 B 0.797(4) 0.637(3) 0.233(3) 0.066(15) Uiso 1 1 d . . . . .

loop_
_atom_site_aniso_label
_atom_site_aniso_U_11
_atom_site_aniso_U_22
_atom_site_aniso_U_33
_atom_site_aniso_U_23
_atom_site_aniso_U_13
_atom_site_aniso_U_12
Dy1 0.0582(18) 0.0816(19) 0.222(15) 0.071(4) 0.025(4) 0.0183(14)

_geom_special_details            
;
 All esds (except the esd in the dihedral angle between two l.s. planes)
 are estimated using the full covariance matrix.  The cell esds are taken
 into account individually in the estimation of esds in distances, angles
 and torsion angles; correlations between esds in cell parameters are only
 used when they are defined by crystal symmetry.  An approximate (isotropic)
 treatment of cell esds is used for estimating esds involving l.s. planes.
;
loop_
_geom_bond_atom_site_label_1
_geom_bond_atom_site_label_2
_geom_bond_distance
_geom_bond_site_symmetry_2
_geom_bond_publ_flag
Dy1 C1 2.45(2) . ?
Dy1 C2 2.56(3) . ?
Dy1 C3 2.70(3) . ?
Dy1 C4 2.68(4) . ?
Dy1 C5 2.53(4) . ?
Dy1 C21 2.72(4) . ?
Dy1 C20 2.65(2) . ?
Dy1 C19 2.49(4) . ?
Dy1 C18 2.46(2) . ?
Dy1 C22 2.61(3) . ?
C1 C2 1.4200 . ?
C1 C5 1.4200 . ?
C1 C6 1.65(6) . ?
C2 C3 1.4200 . ?
C2 C10 1.49(9) . ?
C3 C4 1.4200 . ?
C4 C5 1.4200 . ?
C4 C14 1.44(10) . ?
C6 C7 1.58(8) . ?
C6 C8 1.41(8) . ?
C6 C9 1.63(12) . ?
C10 C11 1.51(11) . ?
C10 C12 1.61(7) . ?
C10 C13 1.55(5) . ?
C14 C15 1.56(7) . ?
C14 C16 1.59(11) . ?
C14 C17 1.49(5) . ?
C21 C20 1.4200 . ?
C21 C22 1.4200 . ?
C21 C31 1.62(9) . ?
C20 C19 1.4200 . ?
C19 C18 1.4200 . ?
C19 C27 1.33(12) . ?
C18 C22 1.4200 . ?
C18 C23 1.52(6) . ?
C23 C24 1.57(6) . ?
C23 C25 1.38(9) . ?
C23 C26 1.59(10) . ?
C27 C28 1.59(13) . ?
C27 C29 1.61(8) . ?
C27 C30 1.62(8) . ?
C31 C32 1.46(5) . ?
C31 C33 1.49(10) . ?
C31 C34 1.62(5) . ?
F1 C36 1.32(4) . ?
F2 C37 1.31(3) . ?
F3 C38 1.30(6) . ?
F4 C39 1.31(4) . ?
F5 C40 1.29(3) . ?
F6 C42 1.41(4) . ?
F7 C43 1.33(2) . ?
F8 C44 1.34(4) . ?
F9 C45 1.28(4) . ?
F10 C46 1.27(2) . ?
F11 C48 1.33(5) . ?
F12 C49 1.31(3) . ?
F13 C50 1.20(7) . ?
F14 C51 1.29(5) . ?
F15 C52 1.32(3) . ?
F16 C54 1.36(3) . ?
F17 C55 1.23(3) . ?
F18 C56 1.21(5) . ?
F19 C57 1.26(3) . ?
F20 C58 1.31(3) . ?
C35 C40 1.3900 . ?
C35 C36 1.3900 . ?
C35 B1 1.61(6) . ?
C40 C39 1.3900 . ?
C39 C38 1.3900 . ?
C38 C37 1.3900 . ?
C37 C36 1.3900 . ?
C41 C42 1.3900 . ?
C41 C46 1.3900 . ?
C41 B1 1.50(5) . ?
C42 C43 1.3900 . ?
C43 C44 1.3900 . ?
C44 C45 1.3900 . ?
C45 C46 1.3900 . ?
C47 C48 1.3900 . ?
C47 C52 1.3900 . ?
C47 B1 1.87(6) . ?
C48 C49 1.3900 . ?
C49 C50 1.3900 . ?
C50 C51 1.3900 . ?
C51 C52 1.3900 . ?
C53 C58 1.3900 . ?
C53 C54 1.3900 . ?
C53 B1 1.90(6) . ?
C58 C57 1.3900 . ?
C57 C56 1.3900 . ?
C56 C55 1.3900 . ?
C55 C54 1.3900 . ?

loop_
_geom_angle_atom_site_label_1
_geom_angle_atom_site_label_2
_geom_angle_atom_site_label_3
_geom_angle
_geom_angle_site_symmetry_1
_geom_angle_site_symmetry_3
_geom_angle_publ_flag
C1 Dy1 C2 32.8(3) . . ?
C1 Dy1 C3 52.7(4) . . ?
C1 Dy1 C4 53.0(5) . . ?
C1 Dy1 C5 33.1(4) . . ?
C1 Dy1 C21 123.2(13) . . ?
C1 Dy1 C20 123.9(8) . . ?
C1 Dy1 C19 146.5(10) . . ?
C1 Dy1 C18 175.3(17) . . ?
C1 Dy1 C22 143.3(17) . . ?
C2 Dy1 C3 31.2(3) . . ?
C2 Dy1 C4 52.0(4) . . ?
C2 Dy1 C21 155.1(13) . . ?
C2 Dy1 C20 150.4(9) . . ?
C2 Dy1 C22 155.7(12) . . ?
C3 Dy1 C21 142.2(16) . . ?
C4 Dy1 C3 30.6(3) . . ?
C4 Dy1 C21 112.7(15) . . ?
C5 Dy1 C2 53.7(3) . . ?
C5 Dy1 C3 52.1(4) . . ?
C5 Dy1 C4 31.5(4) . . ?
C5 Dy1 C21 102.5(13) . . ?
C5 Dy1 C20 120.4(14) . . ?
C5 Dy1 C22 112.1(16) . . ?
C20 Dy1 C3 171.6(18) . . ?
C20 Dy1 C4 141.0(17) . . ?
C20 Dy1 C21 30.6(3) . . ?
C19 Dy1 C2 148.2(16) . . ?
C19 Dy1 C3 155.2(13) . . ?
C19 Dy1 C4 158.0(12) . . ?
C19 Dy1 C5 152.0(14) . . ?
C19 Dy1 C21 52.0(3) . . ?
C19 Dy1 C20 31.8(3) . . ?
C19 Dy1 C22 53.4(3) . . ?
C18 Dy1 C2 151.4(12) . . ?
C18 Dy1 C3 129.5(8) . . ?
C18 Dy1 C4 126.1(13) . . ?
C18 Dy1 C5 143.4(17) . . ?
C18 Dy1 C21 52.3(4) . . ?
C18 Dy1 C20 53.2(3) . . ?
C18 Dy1 C19 33.3(4) . . ?
C18 Dy1 C22 32.3(3) . . ?
C22 Dy1 C3 125.0(11) . . ?
C22 Dy1 C4 105.0(12) . . ?
C22 Dy1 C21 30.8(4) . . ?
C22 Dy1 C20 51.7(4) . . ?
C2 C1 Dy1 77.9(12) . . ?
C2 C1 C5 108.0 . . ?
C2 C1 C6 112(4) . . ?
C5 C1 Dy1 76.3(15) . . ?
C5 C1 C6 140(4) . . ?
C6 C1 Dy1 109(2) . . ?
C1 C2 Dy1 69.3(11) . . ?
C1 C2 C10 148(3) . . ?
C3 C2 Dy1 79.7(11) . . ?
C3 C2 C1 108.0 . . ?
C3 C2 C10 103(3) . . ?
C10 C2 Dy1 125(3) . . ?
C2 C3 Dy1 69.1(11) . . ?
C2 C3 C4 108.0 . . ?
C4 C3 Dy1 73.9(14) . . ?
C3 C4 Dy1 75.5(13) . . ?
C3 C4 C14 137(4) . . ?
C5 C4 Dy1 68.4(10) . . ?
C5 C4 C3 108.0 . . ?
C5 C4 C14 115(4) . . ?
C14 C4 Dy1 124(3) . . ?
C1 C5 Dy1 70.6(13) . . ?
C1 C5 C4 108.0 . . ?
C4 C5 Dy1 80.1(10) . . ?
C7 C6 C1 105(3) . . ?
C7 C6 C9 105(4) . . ?
C8 C6 C1 123(3) . . ?
C8 C6 C7 116(7) . . ?
C8 C6 C9 109(4) . . ?
C9 C6 C1 96(6) . . ?
C2 C10 C11 106(4) . . ?
C2 C10 C12 125(5) . . ?
C2 C10 C13 114(6) . . ?
C11 C10 C12 97(6) . . ?
C11 C10 C13 111(7) . . ?
C13 C10 C12 103(3) . . ?
C4 C14 C15 117(5) . . ?
C4 C14 C16 114(4) . . ?
C4 C14 C17 113(8) . . ?
C15 C14 C16 101(7) . . ?
C17 C14 C15 105(4) . . ?
C17 C14 C16 105(6) . . ?
C20 C21 Dy1 72.0(13) . . ?
C20 C21 C22 108.0 . . ?
C20 C21 C31 125(3) . . ?
C22 C21 Dy1 70.2(8) . . ?
C22 C21 C31 127(3) . . ?
C31 C21 Dy1 128(2) . . ?
C21 C20 Dy1 77.5(15) . . ?
C21 C20 C19 108.0 . . ?
C19 C20 Dy1 67.8(14) . . ?
C20 C19 Dy1 80.4(14) . . ?
C18 C19 Dy1 72.3(9) . . ?
C18 C19 C20 108.0 . . ?
C27 C19 Dy1 125(4) . . ?
C27 C19 C20 115(5) . . ?
C27 C19 C18 136(4) . . ?
C19 C18 Dy1 74.4(11) . . ?
C19 C18 C23 132(5) . . ?
C22 C18 Dy1 79.6(18) . . ?
C22 C18 C19 108.0 . . ?
C22 C18 C23 119(5) . . ?
C23 C18 Dy1 105.8(18) . . ?
C21 C22 Dy1 79.0(9) . . ?
C21 C22 C18 108.0 . . ?
C18 C22 Dy1 68.1(16) . . ?
C18 C23 C24 107(3) . . ?
C18 C23 C26 112(6) . . ?
C24 C23 C26 111(4) . . ?
C25 C23 C18 111(4) . . ?
C25 C23 C24 117(7) . . ?
C25 C23 C26 98(4) . . ?
C19 C27 C28 114(5) . . ?
C19 C27 C29 128(7) . . ?
C19 C27 C30 122(6) . . ?
C28 C27 C29 92(6) . . ?
C28 C27 C30 100(8) . . ?
C29 C27 C30 94(5) . . ?
C32 C31 C21 113(6) . . ?
C32 C31 C33 112(7) . . ?
C32 C31 C34 103(3) . . ?
C33 C31 C21 114(4) . . ?
C33 C31 C34 107(6) . . ?
C34 C31 C21 106(7) . . ?
C40 C35 C36 120.0 . . ?
C40 C35 B1 111(2) . . ?
C36 C35 B1 128(2) . . ?
F5 C40 C35 123(3) . . ?
F5 C40 C39 117(3) . . ?
C39 C40 C35 120.0 . . ?
F4 C39 C40 119(3) . . ?
F4 C39 C38 121(3) . . ?
C40 C39 C38 120.0 . . ?
F3 C38 C39 123(3) . . ?
F3 C38 C37 117(3) . . ?
C37 C38 C39 120.0 . . ?
F2 C37 C38 121(3) . . ?
F2 C37 C36 119(3) . . ?
C36 C37 C38 120.0 . . ?
F1 C36 C35 123(3) . . ?
F1 C36 C37 117(3) . . ?
C37 C36 C35 120.0 . . ?
C42 C41 C46 120.0 . . ?
C42 C41 B1 126(2) . . ?
C46 C41 B1 114(2) . . ?
C41 C42 F6 119.5(19) . . ?
C43 C42 F6 120(2) . . ?
C43 C42 C41 120.0 . . ?
F7 C43 C42 117(2) . . ?
F7 C43 C44 123(2) . . ?
C42 C43 C44 120.0 . . ?
F8 C44 C43 120(2) . . ?
F8 C44 C45 120(2) . . ?
C45 C44 C43 120.0 . . ?
F9 C45 C44 116(2) . . ?
F9 C45 C46 124(2) . . ?
C46 C45 C44 120.0 . . ?
F10 C46 C41 122(2) . . ?
F10 C46 C45 117(2) . . ?
C45 C46 C41 120.0 . . ?
C48 C47 C52 120.0 . . ?
C48 C47 B1 126(2) . . ?
C52 C47 B1 113(2) . . ?
F11 C48 C47 119(3) . . ?
F11 C48 C49 121(3) . . ?
C49 C48 C47 120.0 . . ?
F12 C49 C48 111(3) . . ?
F12 C49 C50 129(3) . . ?
C48 C49 C50 120.0 . . ?
F13 C50 C49 115(3) . . ?
F13 C50 C51 125(3) . . ?
C49 C50 C51 120.0 . . ?
F14 C51 C50 117(3) . . ?
F14 C51 C52 123(3) . . ?
C52 C51 C50 120.0 . . ?
F15 C52 C47 123(3) . . ?
F15 C52 C51 117(3) . . ?
C51 C52 C47 120.0 . . ?
C58 C53 C54 120.0 . . ?
C58 C53 B1 121(2) . . ?
C54 C53 B1 119(2) . . ?
F20 C58 C53 122(3) . . ?
F20 C58 C57 118(3) . . ?
C53 C58 C57 120.0 . . ?
F19 C57 C58 115(3) . . ?
F19 C57 C56 125(3) . . ?
C56 C57 C58 120.0 . . ?
F18 C56 C57 119(3) . . ?
F18 C56 C55 121(3) . . ?
C57 C56 C55 120.0 . . ?
F17 C55 C56 124(3) . . ?
F17 C55 C54 116(3) . . ?
C54 C55 C56 120.0 . . ?
F16 C54 C53 124(3) . . ?
F16 C54 C55 116(3) . . ?
C55 C54 C53 120.0 . . ?
C35 B1 C47 110(2) . . ?
C35 B1 C53 113(2) . . ?
C41 B1 C35 110(3) . . ?
C41 B1 C47 120(3) . . ?
C41 B1 C53 118(2) . . ?
C47 B1 C53 83(2) . . ?

_shelx_res_file                  
;
TITL dy60_hp6a_38deg_a.res in P-1
    dy60_hp6a_38deg.res
    created by SHELXL-2018/3 at 11:04:05 on 19-Feb-2020
REM Old TITL Dy60_HP6A_38deg in P-1
REM SHELXT solution in P-1: R1 0.269, Rweak 0.196, Alpha 0.194
REM <I/s> 0.000 for 0 systematic absences, Orientation as input
REM Formula found by SHELXT: C54 B2 F20 Dy
CELL 0.71073 11.3552 12.014 19.0334 107.385 95.257 100.761
ZERR 2 0.0024 0.0034 0.0128 0.044 0.036 0.021
LATT 1
SFAC C H B Dy F
UNIT 116 116 2 2 40
FLAT C54 C55 C56 C57 C58 F16 F17 F18 F19 F20 B1 C53
FLAT C47 C52 C51 C50 C49 C48 F15 F14 F13 F12 F11 B1
FLAT C35 C36 C37 C38 C39 C40 F1 F2 F3 F4 F5 B1
FLAT C41 C46 C45 C44 C43 C42 F10 F9 F8 F7 F6 B1

L.S. 20 0 0
PLAN  20
SIZE 0.16 0.23 0.05
FREE Dy1 C24
FREE Dy1 C7
list 4
fmap 2 53
acta
SHEL 100 0.83
OMIT 0 180
OMIT -2 -5 2
OMIT -6 2 1
OMIT -6 4 0
OMIT -7 1 1
OMIT -5 2 0
OMIT -9 2 1
OMIT 8 -7 1
OMIT -10 5 0
OMIT 10 0 0
OMIT 8 -3 1
OMIT 2 -8 3
OMIT -9 0 2
OMIT 0 -7 3
OMIT 7 -5 1
OMIT -8 1 2
OMIT 6 -9 2
OMIT -8 3 1
OMIT -4 -5 4
OMIT -7 -5 1
OMIT -7 6 0
OMIT 2 -7 3
OMIT 9 -7 2
OMIT 0 -9 4
OMIT 7 -6 2
OMIT 8 -6 1
OMIT -8 7 2
OMIT -2 -6 4
REM <olex2.extras>
REM <HklSrc "%.\\Dy60_HP6A_38deg.hkl">
REM </olex2.extras>

WGHT    0.200000
FVAR       0.38251
DY1   4    0.690908    0.845948    0.723479    11.00000    0.05823    0.08157 =
         0.22168    0.07136    0.02526    0.01835
AFIX  56
C1    1    0.568590    0.991815    0.717531    11.00000    0.04826
C2    1    0.511492    0.935960    0.765500    11.00000    0.05332
C3    1    0.449272    0.817825    0.721902    11.00000    0.09763
AFIX  43
H3    2    0.404222    0.761569    0.739349    11.00000   -1.20000
AFIX  55
C4    1    0.467917    0.800670    0.646988    11.00000    0.05364
C5    1    0.541659    0.908201    0.644286    11.00000    0.07675
AFIX  43
H5    2    0.567739    0.921526    0.601975    11.00000   -1.20000
AFIX   0
C6    1    0.651137    1.127819    0.763429    11.00000    0.05499
C7    1    0.775169    1.107740    0.795985    11.00000    0.08385
AFIX 137
H7A   2    0.777534    1.118968    0.848238    11.00000   -1.50000
H7B   2    0.841158    1.164187    0.788989    11.00000   -1.50000
H7C   2    0.782392    1.027829    0.770567    11.00000   -1.50000
AFIX   0
C8    1    0.604019    1.217833    0.811248    11.00000    0.09136
AFIX  33
H8A   2    0.528782    1.222823    0.786246    11.00000   -1.50000
H8B   2    0.590255    1.198350    0.855633    11.00000   -1.50000
H8C   2    0.661045    1.293411    0.824314    11.00000   -1.50000
AFIX   0
C9    1    0.678755    1.165276    0.689821    11.00000    0.07626
AFIX 137
H9A   2    0.702059    1.100833    0.654380    11.00000   -1.50000
H9B   2    0.743384    1.235643    0.704089    11.00000   -1.50000
H9C   2    0.607054    1.181366    0.667735    11.00000   -1.50000
AFIX   0
C10   1    0.471811    0.948923    0.839375    11.00000    0.03705
C11   1    0.585395    1.001736    0.896972    11.00000    0.08078
AFIX 137
H11A  2    0.617926    0.938303    0.906220    11.00000   -1.50000
H11B  2    0.565896    1.050489    0.942438    11.00000   -1.50000
H11C  2    0.644457    1.049938    0.878815    11.00000   -1.50000
AFIX   0
C12   1    0.420933    0.838978    0.868083    11.00000    0.08480
AFIX  33
H12A  2    0.401227    0.869236    0.917193    11.00000   -1.50000
H12B  2    0.349423    0.788466    0.834753    11.00000   -1.50000
H12C  2    0.481747    0.793536    0.869456    11.00000   -1.50000
AFIX   0
C13   1    0.376404    1.026411    0.856269    11.00000    0.07363
AFIX 137
H13A  2    0.352534    1.047644    0.813170    11.00000   -1.50000
H13B  2    0.411004    1.097825    0.897501    11.00000   -1.50000
H13C  2    0.306619    0.981730    0.868595    11.00000   -1.50000
AFIX   0
C14   1    0.424163    0.709172    0.575926    11.00000    0.06317
C15   1    0.520704    0.655870    0.531094    11.00000    0.05429
AFIX 137
H15A  2    0.547553    0.703373    0.500577    11.00000   -1.50000
H15B  2    0.485094    0.575118    0.499992    11.00000   -1.50000
H15C  2    0.588714    0.656408    0.565201    11.00000   -1.50000
AFIX   0
C16   1    0.354967    0.753540    0.516766    11.00000    0.07625
AFIX 137
H16A  2    0.276708    0.762589    0.529637    11.00000   -1.50000
H16B  2    0.345016    0.695758    0.468038    11.00000   -1.50000
H16C  2    0.401352    0.829091    0.516861    11.00000   -1.50000
AFIX   0
C17   1    0.336408    0.603579    0.580186    11.00000    0.10389
AFIX 137
H17A  2    0.374314    0.568772    0.612902    11.00000   -1.50000
H17B  2    0.311639    0.545454    0.531350    11.00000   -1.50000
H17C  2    0.266642    0.628370    0.599054    11.00000   -1.50000
AFIX  56
C21   1    0.860016    0.794865    0.633354    11.00000    0.06897
C20   1    0.921802    0.872602    0.704311    11.00000    0.04249
AFIX  43
H20   2    0.970521    0.948592    0.714138    11.00000   -1.20000
AFIX  55
C19   1    0.896141    0.813939    0.757629    11.00000    0.06651
C18   1    0.818495    0.699946    0.719625    11.00000    0.05452
C22   1    0.796169    0.688158    0.642818    11.00000    0.06562
AFIX  43
H22   2    0.748160    0.622142    0.605301    11.00000   -1.20000
AFIX   0
C23   1    0.747770    0.604927    0.747194    11.00000    0.05173
C24   1    0.646278    0.658230    0.786780    11.00000    0.05560
AFIX 137
H24A  2    0.675874    0.742696    0.811335    11.00000   -1.50000
H24B  2    0.624482    0.619998    0.822879    11.00000   -1.50000
H24C  2    0.576260    0.644671    0.750395    11.00000   -1.50000
AFIX   0
C25   1    0.825271    0.562285    0.787317    11.00000    0.09471
AFIX 137
H25A  2    0.839306    0.488694    0.755690    11.00000   -1.50000
H25B  2    0.789504    0.548264    0.828565    11.00000   -1.50000
H25C  2    0.900990    0.620192    0.805646    11.00000   -1.50000
AFIX   0
C26   1    0.689872    0.483105    0.681482    11.00000    0.08742
AFIX 137
H26A  2    0.649817    0.500275    0.640581    11.00000   -1.50000
H26B  2    0.632078    0.432773    0.699079    11.00000   -1.50000
H26C  2    0.752810    0.442809    0.665165    11.00000   -1.50000
AFIX   0
C27   1    0.964039    0.865914    0.824208    11.00000    0.08159
C28   1    0.889766    0.881263    0.891939    11.00000    0.09421
AFIX 137
H28A  2    0.838555    0.935885    0.890236    11.00000   -1.50000
H28B  2    0.945205    0.912211    0.938066    11.00000   -1.50000
H28C  2    0.840644    0.804971    0.888453    11.00000   -1.50000
AFIX   0
C29   1    1.042516    1.001533    0.859298    11.00000    0.09479
AFIX 137
H29A  2    1.124609    1.004333    0.850183    11.00000   -1.50000
H29B  2    1.041791    1.029194    0.912045    11.00000   -1.50000
H29C  2    1.007931    1.051918    0.836584    11.00000   -1.50000
AFIX   0
C30   1    1.070460    0.809282    0.853252    11.00000    0.08967
AFIX 137
H30A  2    1.043356    0.723794    0.838194    11.00000   -1.50000
H30B  2    1.089162    0.841052    0.906635    11.00000   -1.50000
H30C  2    1.141760    0.829529    0.832094    11.00000   -1.50000
AFIX   0
C31   1    0.873686    0.820379    0.555273    11.00000    0.05497
C32   1    0.818711    0.917373    0.547651    11.00000    0.08177
AFIX 137
H32A  2    0.762442    0.931460    0.582255    11.00000   -1.50000
H32B  2    0.776560    0.895746    0.497746    11.00000   -1.50000
H32C  2    0.880925    0.988794    0.557931    11.00000   -1.50000
AFIX   0
C33   1    0.834189    0.711636    0.487948    11.00000    0.05241
AFIX 137
H33A  2    0.875013    0.651040    0.493735    11.00000   -1.50000
H33B  2    0.854068    0.731794    0.444653    11.00000   -1.50000
H33C  2    0.748069    0.682097    0.482132    11.00000   -1.50000
AFIX   0
C34   1    1.016678    0.871826    0.558049    11.00000    0.10471
AFIX 137
H34A  2    1.047230    0.937688    0.603205    11.00000   -1.50000
H34B  2    1.028142    0.898636    0.515916    11.00000   -1.50000
H34C  2    1.059611    0.809720    0.556675    11.00000   -1.50000
AFIX   0

F1    5    0.780020    0.389456    0.257204    11.00000    0.06482
F2    5    0.929129    0.361019    0.360575    11.00000    0.08576
F3    5    1.107789    0.539039    0.445408    11.00000    0.10758
F4    5    1.146963    0.759098    0.421344    11.00000    0.07600
F5    5    1.004124    0.788699    0.316469    11.00000    0.06911
F6    5    0.843389    0.894902    0.248097    11.00000    0.07497
F7    5    0.730130    1.039810    0.343263    11.00000    0.07023
F8    5    0.582032    0.953613    0.433115    11.00000    0.07277
F9    5    0.526839    0.723208    0.410989    11.00000    0.09705
F10   5    0.625130    0.570445    0.311138    11.00000    0.06955
F11   5    1.052468    0.611165    0.185953    11.00000    0.05585
F12   5    1.123581    0.619932    0.063568    11.00000    0.09894
F13   5    0.988479    0.695598   -0.030660    11.00000    0.12801
F14   5    0.782411    0.762434    0.000772    11.00000    0.07269
F15   5    0.700124    0.738694    0.124964    11.00000    0.06850
F16   5    0.521341    0.596184    0.175605    11.00000    0.06975
F17   5    0.401477    0.442473    0.056555    11.00000    0.08999
F18   5    0.492119    0.267618   -0.030640    11.00000    0.09755
F19   5    0.722729    0.255410    0.009468    11.00000    0.08291
F20   5    0.857360    0.413750    0.121508    11.00000    0.07070
AFIX  66
C35   1    0.884905    0.592362    0.284004    11.00000    0.04453
C40   1    0.979519    0.686175    0.327156    11.00000    0.09884
C39   1    1.057732    0.669543    0.381812    11.00000    0.06568
C38   1    1.041332    0.559097    0.393316    11.00000    0.08164
C37   1    0.946718    0.465283    0.350164    11.00000    0.08063
C36   1    0.868504    0.481914    0.295508    11.00000    0.06218
AFIX  66
C41   1    0.737273    0.727560    0.280477    11.00000    0.05742
C42   1    0.761941    0.849234    0.289587    11.00000    0.08135
C43   1    0.707201    0.925087    0.339869    11.00000    0.05719
C44   1    0.627793    0.879267    0.381040    11.00000    0.07761
C45   1    0.603124    0.757593    0.371930    11.00000    0.04846
C46   1    0.657863    0.681738    0.321649    11.00000    0.06860
AFIX  66
C47   1    0.874986    0.671042    0.156849    11.00000    0.04966
C48   1    0.984349    0.643929    0.138550    11.00000    0.06615
C49   1    1.022177    0.655229    0.073101    11.00000    0.05802
C50   1    0.950642    0.693641    0.025950    11.00000    0.07136
C51   1    0.841279    0.720753    0.044247    11.00000    0.05279
C52   1    0.803449    0.709455    0.109696    11.00000    0.06979
AFIX  66
C53   1    0.696966    0.510450    0.151829    11.00000    0.05922
C58   1    0.744986    0.421208    0.106986    11.00000    0.08917
C57   1    0.673146    0.336582    0.043585    11.00000    0.06713
C56   1    0.553286    0.341198    0.025026    11.00000    0.06594
C55   1    0.505264    0.430439    0.069868    11.00000    0.05743
C54   1    0.577102    0.515066    0.133269    11.00000    0.04506
AFIX   0
B1    3    0.796736    0.637041    0.232648    11.00000    0.06576
HKLF 4


REM  dy60_hp6a_38deg_a.res in P-1
REM wR2 = 0.3679, GooF = S = 1.242, Restrained GooF = 1.250 for all data
REM R1 = 0.1400 for 1117 Fo > 4sig(Fo) and 0.2120 for all 1902 data
REM 276 parameters refined using 36 restraints

END

WGHT      0.2000      0.0000

REM Highest difference peak  0.822,  deepest hole -1.273,  1-sigma level  0.140
Q1    1   0.7747  0.8241  0.7364  11.00000  0.05    0.82
Q2    1   0.7628  0.7969  0.7076  11.00000  0.05    0.72
Q3    1   0.6182  0.9282  0.7783  11.00000  0.05    0.70
Q4    1   0.6379  0.9652  0.8117  11.00000  0.05    0.65
Q5    1   0.6076  0.8780  0.7227  11.00000  0.05    0.62
Q6    1   0.5414  0.7423  0.7199  11.00000  0.05    0.59
Q7    1   0.8370  0.4456  0.7385  11.00000  0.05    0.57
Q8    1   0.6012  0.8606  0.6885  11.00000  0.05    0.55
Q9    1   0.7476  0.7427  0.6356  11.00000  0.05    0.54
Q10   1   0.8413  0.9478  0.7149  11.00000  0.05    0.53
Q11   1   0.6568  0.9907  0.8344  11.00000  0.05    0.52
Q12   1   0.5527  0.7748  0.7630  11.00000  0.05    0.50
Q13   1   0.5841  0.8584  0.6000  11.00000  0.05    0.48
Q14   1   0.8241  0.7384  0.7395  11.00000  0.05    0.47
Q15   1   0.9553  0.8387  0.3221  11.00000  0.05    0.45
Q16   1   0.9423  0.8239  0.3033  11.00000  0.05    0.44
Q17   1   0.6729  0.8029  0.6633  11.00000  0.05    0.43
Q18   1   0.6026  0.9231  0.8564  11.00000  0.05    0.42
Q19   1   1.0230  0.5587  0.0973  11.00000  0.05    0.42
Q20   1   0.6106  0.9392  0.8746  11.00000  0.05    0.41
;
_shelx_res_checksum              81836
_olex2_submission_special_instructions 'No special instructions were received'
_oxdiff_exptl_absorpt_empirical_details 
;
Empirical correction (ABSPACK) includes:
- Absorption correction using spherical harmonics
- Frame scaling
;
_oxdiff_exptl_absorpt_empirical_full_max 3.412
_oxdiff_exptl_absorpt_empirical_full_min 0.626

# start Validation Reply Form
_vrf_THETM01_dy60_hp5            
;
PROBLEM: The value of sine(theta_max)/wavelength is less than 0.550
RESPONSE: Due to the shape of the diamond anvil cell, it is impossible to cover
 the full reciprocal space in this crystal system.
The completeness depends both on crystal system and on the exact orientation of
 the crystal within the cell.
;
_vrf_RINTA01_dy60_hp5            
;
PROBLEM: The value of Rint is greater than 0.18
RESPONSE: : A SC-XRD DAC-experiment carries with it several problems that makes
 the final model lower quality than if coming from an ambient pressure structure
 determination.
These include a) that the experiment is carried out at room-temperature,
b) parasiting scattering from both the gasket and the diamonds,
c) variable intensity on the crystal due to the strong diamond reflections
and d) that not all reciprocal lattice points can be accessed due to the
restrictions of the cell.
;
_vrf_PLAT029_dy60_hp5            
;
PROBLEM: _diffrn_measured_fraction_theta_full value Low .      0.378 Why?  
RESPONSE: Due to the shape of the diamond anvil cell, it is impossible to cover
 the full reciprocal space in this crystal system.
The completeness depends both on crystal system and on the exact orientation of
 the crystal within the cell.
;
_vrf_PLAT201_dy60_hp5            
;
PROBLEM: Isotropic non-H Atoms in Main Residue(s) .......         45 Report
RESPONSE: : A SC-XRD DAC-experiment carries with it several problems that makes
 the final model lower quality than if coming from an ambient pressure structure
 determination.
These include a) that the experiment is carried out at room-temperature,
b) parasiting scattering from both the gasket and the diamonds,
c) variable intensity on the crystal due to the strong diamond reflections
and d) that not all reciprocal lattice points can be accessed due to the
restrictions of the cell.
;
_vrf_PLAT020_dy60_hp5            
;
PROBLEM: The Value of Rint is Greater Than 0.12 .........      0.223 Report
RESPONSE: : A SC-XRD DAC-experiment carries with it several problems that makes
 the final model lower quality than if coming from an ambient pressure structure
 determination.
These include a) that the experiment is carried out at room-temperature,
b) parasiting scattering from both the gasket and the diamonds,
c) variable intensity on the crystal due to the strong diamond reflections
and d) that not all reciprocal lattice points can be accessed due to the
restrictions of the cell.
;
_vrf_PLAT084_dy60_hp5            
;
PROBLEM: High wR2 Value (i.e. > 0.25) ...................       0.37 Report
RESPONSE: : A SC-XRD DAC-experiment carries with it several problems that makes
 the final model lower quality than if coming from an ambient pressure structure
 determination.
These include a) that the experiment is carried out at room-temperature,
b) parasiting scattering from both the gasket and the diamonds,
c) variable intensity on the crystal due to the strong diamond reflections
and d) that not all reciprocal lattice points can be accessed due to the
restrictions of the cell.
;
_vrf_PLAT088_dy60_hp5            
;
PROBLEM: Poor Data / Parameter Ratio ....................       6.89 Note  
RESPONSE: : A SC-XRD DAC-experiment carries with it several problems that makes
 the final model lower quality than if coming from an ambient pressure structure
 determination.
These include a) that the experiment is carried out at room-temperature,
b) parasiting scattering from both the gasket and the diamonds,
c) variable intensity on the crystal due to the strong diamond reflections
and d) that not all reciprocal lattice points can be accessed due to the
restrictions of the cell.
;
_vrf_PLAT241_dy60_hp5            
;
PROBLEM: High   'MainMol' Ueq as Compared to Neighbors of        Dy1 Check 
RESPONSE: : A SC-XRD DAC-experiment carries with it several problems that makes
 the final model lower quality than if coming from an ambient pressure structure
 determination.
These include a) that the experiment is carried out at room-temperature,
b) parasiting scattering from both the gasket and the diamonds,
c) variable intensity on the crystal due to the strong diamond reflections
and d) that not all reciprocal lattice points can be accessed due to the
restrictions of the cell.
;
_vrf_PLAT342_dy60_hp5            
;
PROBLEM: Low Bond Precision on  C-C Bonds ...............    0.06931 Ang.  
RESPONSE: : A SC-XRD DAC-experiment carries with it several problems that makes
 the final model lower quality than if coming from an ambient pressure structure
 determination.
These include a) that the experiment is carried out at room-temperature,
b) parasiting scattering from both the gasket and the diamonds,
c) variable intensity on the crystal due to the strong diamond reflections
and d) that not all reciprocal lattice points can be accessed due to the
restrictions of the cell.
;
_vrf_PLAT412_dy60_hp5            
;
PROBLEM: Short Intra XH3 .. XHn     H25A     ..H26C     .       1.78 Ang.  
RESPONSE: : A SC-XRD DAC-experiment carries with it several problems that makes
 the final model lower quality than if coming from an ambient pressure structure
 determination.
These include a) that the experiment is carried out at room-temperature,
b) parasiting scattering from both the gasket and the diamonds,
c) variable intensity on the crystal due to the strong diamond reflections
and d) that not all reciprocal lattice points can be accessed due to the
restrictions of the cell.
;
_vrf_PLAT413_dy60_hp5            
;
PROBLEM: Short Inter XH3 .. XHn     H15B     ..H15B     .       1.90 Ang.  
RESPONSE: : A SC-XRD DAC-experiment carries with it several problems that makes
 the final model lower quality than if coming from an ambient pressure structure
 determination.
These include a) that the experiment is carried out at room-temperature,
b) parasiting scattering from both the gasket and the diamonds,
c) variable intensity on the crystal due to the strong diamond reflections
and d) that not all reciprocal lattice points can be accessed due to the
restrictions of the cell.
;
_vrf_PLAT911_dy60_hp5            
;
PROBLEM: Missing FCF Refl Between Thmin & STh/L=    0.500       1836 Report
RESPONSE: : A SC-XRD DAC-experiment carries with it several problems that makes
 the final model lower quality than if coming from an ambient pressure structure
 determination.
These include a) that the experiment is carried out at room-temperature,
b) parasiting scattering from both the gasket and the diamonds,
c) variable intensity on the crystal due to the strong diamond reflections
and d) that not all reciprocal lattice points can be accessed due to the
restrictions of the cell.
;
# end Validation Reply Form
_chemical_properties_physical    
Air-sensitive,Moisture-sensitive,Heat-sensitive,Oxygen-sensitive,Light-sensitive,Photo-sensitive
####################################################################### 
# 
# This file contains crystal structure data downloaded from the 
# Cambridge Structural Database (CSD) hosted by the Cambridge 
# Crystallographic Data Centre (CCDC).
# 
# Full information about CCDC data access policies and citation 
# guidelines are available at http://www.ccdc.cam.ac.uk/access/V1 
# 
# Audit and citation data items may have been added by the CCDC. 
# Please retain this information to preserve the provenance of 
# this file and to allow appropriate attribution of the data. 
# 
#######################################################################

data_dy60_hp6
_database_code_depnum_ccdc_archive 'CCDC 2046712'
loop_
_audit_author_name
_audit_author_address
'Andreas M. Thiel'
;Aarhus University, Department of Chemistry
Denmark
;
_audit_update_record             
;
2022-10-30 deposited with the CCDC.	2023-02-13 downloaded from the CCDC.
;
_audit_creation_date             2020-02-25
_audit_creation_method           
;
Olex2 1.2
(compiled 2018.05.29 svn.r3508 for OlexSys, GUI svn.r5506)
;
_shelx_SHELXL_version_number     2018/3
_chemical_name_common            ?
_chemical_name_systematic        ?
_chemical_formula_moiety         'C34 H58 Dy, B C24 F20'
_chemical_formula_sum            'C58 H58 B Dy F20'
_chemical_formula_weight         1308.35
_chemical_melting_point          ?
_chemical_oxdiff_formula         C58H58BDyF20
loop_
_atom_type_symbol
_atom_type_description
_atom_type_scat_dispersion_real
_atom_type_scat_dispersion_imag
_atom_type_scat_source
C C 0.0033 0.0016 'International Tables Vol C Tables 4.2.6.8 and 6.1.1.4'
H H 0.0000 0.0000 'International Tables Vol C Tables 4.2.6.8 and 6.1.1.4'
B B 0.0013 0.0007 'International Tables Vol C Tables 4.2.6.8 and 6.1.1.4'
Dy Dy -0.1892 4.4098 'International Tables Vol C Tables 4.2.6.8 and 6.1.1.4'
F F 0.0171 0.0103 'International Tables Vol C Tables 4.2.6.8 and 6.1.1.4'

_shelx_space_group_comment       
;
The symmetry employed for this shelxl refinement is uniquely defined
by the following loop, which should always be used as a source of
symmetry information in preference to the above space-group names.
They are only intended as comments.
;
_space_group_crystal_system      triclinic
_space_group_IT_number           2
_space_group_name_H-M_alt        'P -1'
_space_group_name_Hall           '-P 1'
loop_
_space_group_symop_operation_xyz
'x, y, z'
'-x, -y, -z'

_cell_length_a                   11.290(2)
_cell_length_b                   11.883(3)
_cell_length_c                   18.809(10)
_cell_angle_alpha                107.49(4)
_cell_angle_beta                 95.15(3)
_cell_angle_gamma                100.624(17)
_cell_volume                     2336.9(15)
_cell_formula_units_Z            2
_cell_measurement_reflns_used    1247
_cell_measurement_temperature    293
_cell_measurement_theta_max      19.2520
_cell_measurement_theta_min      2.0210
_shelx_estimated_absorpt_T_max   0.919
_shelx_estimated_absorpt_T_min   0.693
_exptl_absorpt_coefficient_mu    1.724
_exptl_absorpt_correction_T_max  1.00000
_exptl_absorpt_correction_T_min  0.32869
_exptl_absorpt_correction_type   multi-scan
_exptl_absorpt_process_details   
;
CrysAlisPro 1.171.39.46 (Rigaku Oxford Diffraction, 2018)
Empirical absorption correction using spherical harmonics,
 implemented in SCALE3 ABSPACK scaling algorithm.
;
_exptl_absorpt_special_details   ?
_exptl_crystal_colour            'clear colourless'
_exptl_crystal_colour_lustre     clear
_exptl_crystal_colour_primary    colourless
_exptl_crystal_density_diffrn    1.859
_exptl_crystal_density_meas      ?
_exptl_crystal_density_method    ?
_exptl_crystal_description       plate
_exptl_crystal_F_000             1314
_exptl_crystal_size_max          0.23
_exptl_crystal_size_mid          0.16
_exptl_crystal_size_min          0.05
_exptl_transmission_factor_max   ?
_exptl_transmission_factor_min   ?
_diffrn_ambient_pressure         3080000
_diffrn_reflns_av_R_equivalents  0.2094
_diffrn_reflns_av_unetI/netI     0.1542
_diffrn_reflns_Laue_measured_fraction_full 0.379
_diffrn_reflns_Laue_measured_fraction_max 0.379
_diffrn_reflns_limit_h_max       11
_diffrn_reflns_limit_h_min       -11
_diffrn_reflns_limit_k_max       11
_diffrn_reflns_limit_k_min       -11
_diffrn_reflns_limit_l_max       10
_diffrn_reflns_limit_l_min       -10
_diffrn_reflns_number            15603
_diffrn_reflns_point_group_measured_fraction_full 0.379
_diffrn_reflns_point_group_measured_fraction_max 0.379
_diffrn_reflns_theta_full        20.803
_diffrn_reflns_theta_max         20.803
_diffrn_reflns_theta_min         1.829
_diffrn_ambient_environment      air
_diffrn_ambient_temperature      293
_diffrn_detector                 'CCD plate'
_diffrn_detector_area_resol_mean 10.3590
_diffrn_detector_type            Atlas
_diffrn_measured_fraction_theta_full 0.379
_diffrn_measured_fraction_theta_max 0.379
_diffrn_measurement_details      
;
List of Runs (angles in degrees, time in seconds):

  # Type    Start    End  Width  t~exp~   \w     \q     \k     \f   Frames
#--------------------------------------------------------------------------
  1  \w    -43.00  35.00   1.00   30.00    --   12.55  13.00 176.00   78
  2  \w    -89.00 -68.00   1.00   30.00    --   12.55-178.00 -90.00   21
  3  \w     20.00  85.00   1.00   30.00    --   12.55-135.00  57.00   65
  4  \w    -32.00  27.00   1.00   30.00    --   12.55  39.00 -12.00   59
  5  \w    -21.00  54.00   1.00   30.00    --   12.55 -53.00  17.00   75
  6  \w   -111.00 -68.00   1.00   30.00    --  -13.41 178.00  90.00   43
  7  \w      1.00  37.00   1.00   30.00    --  -13.41 -99.00-150.00   36
  8  \w    -26.00  32.00   1.00   30.00    --  -13.41 -39.00  12.00   58
  9  \w      1.00  37.00   1.00   30.00    --  -13.41 -99.00  30.00   36
 10  \w    -56.00  11.00   1.00   30.00    --  -13.41  81.00 -29.00   67
 11  \w    -26.00  32.00   1.00   30.00    --  -13.41 -39.00-167.00   58
 12  \w    -32.00  -3.00   1.00   30.00    --   12.55  39.00 167.00   29
 13  \w    -31.00  -9.00   1.00   30.00    --   12.55  77.00 150.00   22
 14  \w    -36.00 -16.00   1.00   30.00    --  -13.41  38.00 -30.00   20
 15  \w      9.00  30.00   1.00   30.00    --  -13.41 -77.00  30.00   21
 16  \w    -54.00  22.00   1.00   30.00    --  -13.41  53.00 162.00   76
 17  \w    -54.00   4.00   1.00   30.00    --  -13.41  57.00-180.00   58
 18  \w    -37.00  -9.00   1.00   30.00    --  -13.41  77.00 150.00   28
;
_diffrn_measurement_device       'four-circle diffractometer'
_diffrn_measurement_device_type  'SuperNova, Single source at offset/far, Atlas'
_diffrn_measurement_method       '\w scans'
_diffrn_orient_matrix_type       
'CrysAlisPro convention (1999,Acta A55,543-557)'
_diffrn_orient_matrix_UB_11      -0.0148857000
_diffrn_orient_matrix_UB_12      -0.0163456000
_diffrn_orient_matrix_UB_13      -0.0397506000
_diffrn_orient_matrix_UB_21      -0.0321383000
_diffrn_orient_matrix_UB_22      -0.0580851000
_diffrn_orient_matrix_UB_23      -0.0014811000
_diffrn_orient_matrix_UB_31      -0.0541497000
_diffrn_orient_matrix_UB_32      0.0219018000
_diffrn_orient_matrix_UB_33      0.0044002000
_diffrn_radiation_monochromator  mirror
_diffrn_radiation_probe          x-ray
_diffrn_radiation_type           MoK\a
_diffrn_radiation_wavelength     0.71073
_diffrn_source                   'micro-focus sealed X-ray tube'
_diffrn_source_type              'SuperNova (Mo) X-ray Source'
_reflns_Friedel_coverage         0.000
_reflns_Friedel_fraction_full    .
_reflns_Friedel_fraction_max     .
_reflns_number_gt                1072
_reflns_number_total             1850
_reflns_odcompleteness_completeness 38.58
_reflns_odcompleteness_iscentric 1
_reflns_odcompleteness_theta     20.77
_reflns_special_details          
;
 Reflections were merged by SHELXL according to the crystal
 class for the calculation of statistics and refinement.
 
 _reflns_Friedel_fraction is defined as the number of unique
 Friedel pairs measured divided by the number that would be
 possible theoretically, ignoring centric projections and
 systematic absences.
;
_reflns_threshold_expression     'I > 2\s(I)'
_computing_cell_refinement       'CrysAlisPro 1.171.39.46 (Rigaku OD, 2018)'
_computing_data_collection       'CrysAlisPro 1.171.39.46 (Rigaku OD, 2018)'
_computing_data_reduction        'CrysAlisPro 1.171.39.46 (Rigaku OD, 2018)'
_computing_molecular_graphics    'Olex2 (Dolomanov et al., 2009)'
_computing_publication_material  'Olex2 (Dolomanov et al., 2009)'
_computing_structure_refinement  'ShelXL (Sheldrick, 2015)'
_computing_structure_solution    'ShelXT (Sheldrick, 2015)'
_refine_diff_density_max         0.642
_refine_diff_density_min         -1.190
_refine_diff_density_rms         0.131
_refine_ls_extinction_coef       .
_refine_ls_extinction_method     none
_refine_ls_goodness_of_fit_ref   1.226
_refine_ls_hydrogen_treatment    constr
_refine_ls_matrix_type           full
_refine_ls_number_parameters     277
_refine_ls_number_reflns         1850
_refine_ls_number_restraints     36
_refine_ls_R_factor_all          0.2142
_refine_ls_R_factor_gt           0.1414
_refine_ls_restrained_S_all      1.233
_refine_ls_shift/su_max          0.000
_refine_ls_shift/su_mean         0.000
_refine_ls_structure_factor_coef Fsqd
_refine_ls_weighting_details     
'w=1/[\s^2^(Fo^2^)+(0.2000P)^2^] where P=(Fo^2^+2Fc^2^)/3'
_refine_ls_weighting_scheme      calc
_refine_ls_wR_factor_gt          0.3201
_refine_ls_wR_factor_ref         0.3688
_refine_special_details          ?
_olex2_refinement_description    
;
1. Fixed Uiso
 At 1.2 times of:
  All C(H) groups
 At 1.5 times of:
  All C(H,H,H) groups
2. Restrained planarity
 C54, C55, C56, C57, C58, F16, F17, F18, F19, F20, B1, C53
 with sigma of 0.1
 C47, C52, C51, C50, C49, C48, F15, F14, F13, F12, F11, B1
 with sigma of 0.1
 C35, C36, C37, C38, C39, C40, F1, F2, F3, F4, F5, B1
 with sigma of 0.1
 C41, C46, C45, C44, C43, C42, F10, F9, F8, F7, F6, B1
 with sigma of 0.1
3.a Me refined with riding coordinates:
 C34(H34A,H34B,H34C)
3.b Aromatic/amide H refined with riding coordinates:
 C3(H3), C5(H5), C20(H20), C22(H22)
3.c Fitted pentagon refined as free rotating group:
 C1(C2,C3,C4,C5), C21(C20,C19,C18,C22)
3.d Fitted hexagon refined as free rotating group:
 C35(C40,C39,C38,C37,C36), C41(C42,C43,C44,C45,C46), C47(C48,C49,C50,C51,C52),
 C53(C58,C57,C56,C55,C54)
3.e Idealised Me refined as rotating group:
 C7(H7A,H7B,H7C), C8(H8A,H8B,H8C), C9(H9A,H9B,H9C), C11(H11A,H11B,H11C),
 C12(H12A,H12B,H12C), C13(H13A,H13B,H13C), C15(H15A,H15B,H15C), C16(H16A,H16B,
 H16C), C17(H17A,H17B,H17C), C24(H24A,H24B,H24C), C25(H25A,H25B,H25C), C26(H26A,
 H26B,H26C), C28(H28A,H28B,H28C), C29(H29A,H29B,H29C), C30(H30A,H30B,H30C),
 C32(H32A,H32B,H32C), C33(H33A,H33B,H33C)
;
_atom_sites_solution_hydrogens   geom
_atom_sites_solution_primary     dual
_atom_sites_solution_secondary   ?
loop_
_atom_site_label
_atom_site_type_symbol
_atom_site_fract_x
_atom_site_fract_y
_atom_site_fract_z
_atom_site_U_iso_or_equiv
_atom_site_adp_type
_atom_site_occupancy
_atom_site_site_symmetry_order
_atom_site_calc_flag
_atom_site_refinement_flags_posn
_atom_site_refinement_flags_adp
_atom_site_refinement_flags_occupancy
_atom_site_disorder_assembly
_atom_site_disorder_group
Dy1 Dy 0.6926(2) 0.8457(2) 0.7239(3) 0.141(5) Uani 1 1 d . . . . .
C1 C 0.567(2) 0.992(2) 0.726(3) 0.057(12) Uiso 1 1 d . . . . .
C2 C 0.506(3) 0.924(3) 0.767(3) 0.065(13) Uiso 1 1 d G . . . .
C3 C 0.446(3) 0.809(3) 0.716(4) 0.109(19) Uiso 1 1 d G . . . .
H3 H 0.399154 0.746007 0.727848 0.130 Uiso 1 1 calc R . . . .
C4 C 0.471(3) 0.805(3) 0.643(3) 0.064(13) Uiso 1 1 d G . . . .
C5 C 0.546(3) 0.919(3) 0.649(3) 0.096(17) Uiso 1 1 d G . . . .
H5 H 0.576139 0.941291 0.609407 0.115 Uiso 1 1 calc R . . . .
C6 C 0.657(3) 1.126(3) 0.764(5) 0.051(11) Uiso 1 1 d . . . . .
C7 C 0.765(4) 1.103(5) 0.787(6) 0.092(16) Uiso 1 1 d . . . . .
H7A H 0.767179 1.099938 0.837267 0.137 Uiso 1 1 calc GR . . . .
H7B H 0.830749 1.165876 0.785420 0.137 Uiso 1 1 calc GR . . . .
H7C H 0.773617 1.026514 0.753684 0.137 Uiso 1 1 calc GR . . . .
C8 C 0.600(4) 1.218(4) 0.805(6) 0.073(13) Uiso 1 1 d . . . . .
H8A H 0.524758 1.215255 0.776019 0.109 Uiso 1 1 calc GR . . . .
H8B H 0.653592 1.296249 0.815826 0.109 Uiso 1 1 calc GR . . . .
H8C H 0.584249 1.205658 0.851947 0.109 Uiso 1 1 calc GR . . . .
C9 C 0.690(5) 1.171(5) 0.696(7) 0.113(19) Uiso 1 1 d . . . . .
H9A H 0.732240 1.116926 0.664873 0.169 Uiso 1 1 calc GR . . . .
H9B H 0.741259 1.250769 0.715406 0.169 Uiso 1 1 calc GR . . . .
H9C H 0.616490 1.172519 0.666896 0.169 Uiso 1 1 calc GR . . . .
C10 C 0.478(5) 0.953(4) 0.847(7) 0.083(15) Uiso 1 1 d . . . . .
C11 C 0.586(4) 0.998(5) 0.898(7) 0.093(16) Uiso 1 1 d . . . . .
H11A H 0.612916 0.932377 0.909419 0.140 Uiso 1 1 calc GR . . . .
H11B H 0.573374 1.055008 0.942847 0.140 Uiso 1 1 calc GR . . . .
H11C H 0.647416 1.036936 0.875183 0.140 Uiso 1 1 calc GR . . . .
C12 C 0.421(4) 0.839(4) 0.861(6) 0.084(15) Uiso 1 1 d . . . . .
H12A H 0.334186 0.829166 0.855312 0.126 Uiso 1 1 calc GR . . . .
H12B H 0.451517 0.842584 0.911235 0.126 Uiso 1 1 calc GR . . . .
H12C H 0.441191 0.770701 0.825258 0.126 Uiso 1 1 calc GR . . . .
C13 C 0.387(5) 1.033(5) 0.862(9) 0.114(19) Uiso 1 1 d . . . . .
H13A H 0.426147 1.113974 0.865440 0.171 Uiso 1 1 calc GR . . . .
H13B H 0.357764 1.033662 0.908265 0.171 Uiso 1 1 calc GR . . . .
H13C H 0.319916 1.002562 0.821124 0.171 Uiso 1 1 calc GR . . . .
C14 C 0.422(4) 0.701(4) 0.569(7) 0.079(14) Uiso 1 1 d . . . . .
C15 C 0.514(4) 0.640(5) 0.521(6) 0.082(14) Uiso 1 1 d . . . . .
H15A H 0.550497 0.692098 0.494329 0.124 Uiso 1 1 calc GR . . . .
H15B H 0.472089 0.563825 0.485441 0.124 Uiso 1 1 calc GR . . . .
H15C H 0.577324 0.628442 0.554006 0.124 Uiso 1 1 calc GR . . . .
C16 C 0.361(4) 0.745(5) 0.513(6) 0.092(16) Uiso 1 1 d . . . . .
H16A H 0.386675 0.831600 0.527158 0.138 Uiso 1 1 calc GR . . . .
H16B H 0.273766 0.723504 0.510784 0.138 Uiso 1 1 calc GR . . . .
H16C H 0.381249 0.708840 0.463917 0.138 Uiso 1 1 calc GR . . . .
C17 C 0.336(5) 0.591(4) 0.576(6) 0.079(14) Uiso 1 1 d . . . . .
H17A H 0.379964 0.555092 0.606642 0.119 Uiso 1 1 calc GR . . . .
H17B H 0.306408 0.532304 0.526985 0.119 Uiso 1 1 calc GR . . . .
H17C H 0.268832 0.615078 0.599462 0.119 Uiso 1 1 calc GR . . . .
C21 C 0.864(4) 0.794(4) 0.631(4) 0.090(17) Uiso 1 1 d . . . . .
C20 C 0.924(2) 0.875(2) 0.702(4) 0.064(13) Uiso 1 1 d G . . . .
H20 H 0.972334 0.951690 0.711798 0.077 Uiso 1 1 calc R . . . .
C19 C 0.898(4) 0.817(4) 0.757(4) 0.087(17) Uiso 1 1 d G . . . .
C18 C 0.821(3) 0.701(3) 0.719(4) 0.056(13) Uiso 1 1 d G . . . .
C22 C 0.801(3) 0.687(3) 0.641(4) 0.11(2) Uiso 1 1 d G . . . .
H22 H 0.753728 0.619022 0.603069 0.131 Uiso 1 1 calc R . . . .
C23 C 0.753(4) 0.609(4) 0.743(6) 0.063(12) Uiso 1 1 d . . . . .
C24 C 0.658(4) 0.663(4) 0.787(6) 0.085(14) Uiso 1 1 d . . . . .
H24A H 0.687710 0.748969 0.808743 0.128 Uiso 1 1 calc GR . . . .
H24B H 0.643994 0.628031 0.825863 0.128 Uiso 1 1 calc GR . . . .
H24C H 0.583409 0.646136 0.752960 0.128 Uiso 1 1 calc GR . . . .
C25 C 0.824(4) 0.566(4) 0.797(6) 0.075(14) Uiso 1 1 d . . . . .
H25A H 0.907176 0.610431 0.809017 0.112 Uiso 1 1 calc GR . . . .
H25B H 0.821647 0.481014 0.774781 0.112 Uiso 1 1 calc GR . . . .
H25C H 0.788481 0.577772 0.842745 0.112 Uiso 1 1 calc GR . . . .
C26 C 0.703(4) 0.493(4) 0.693(6) 0.071(13) Uiso 1 1 d . . . . .
H26A H 0.642765 0.497975 0.654648 0.107 Uiso 1 1 calc GR . . . .
H26B H 0.664686 0.442585 0.719248 0.107 Uiso 1 1 calc GR . . . .
H26C H 0.765767 0.459152 0.668984 0.107 Uiso 1 1 calc GR . . . .
C27 C 0.968(4) 0.863(5) 0.827(7) 0.076(15) Uiso 1 1 d . . . . .
C28 C 0.887(4) 0.879(4) 0.884(6) 0.083(14) Uiso 1 1 d . . . . .
H28A H 0.845232 0.941639 0.881947 0.124 Uiso 1 1 calc GR . . . .
H28B H 0.934833 0.901827 0.933349 0.124 Uiso 1 1 calc GR . . . .
H28C H 0.828482 0.804795 0.875428 0.124 Uiso 1 1 calc GR . . . .
C29 C 1.048(4) 1.008(4) 0.875(6) 0.090(15) Uiso 1 1 d . . . . .
H29A H 1.113176 1.006178 0.910224 0.135 Uiso 1 1 calc GR . . . .
H29B H 0.994175 1.053975 0.900849 0.135 Uiso 1 1 calc GR . . . .
H29C H 1.080435 1.044752 0.839488 0.135 Uiso 1 1 calc GR . . . .
C30 C 1.076(4) 0.809(4) 0.854(6) 0.100(16) Uiso 1 1 d . . . . .
H30A H 1.049143 0.723193 0.841752 0.151 Uiso 1 1 calc GR . . . .
H30B H 1.099725 0.845622 0.907507 0.151 Uiso 1 1 calc GR . . . .
H30C H 1.144280 0.826626 0.829032 0.151 Uiso 1 1 calc GR . . . .
C31 C 0.880(3) 0.826(4) 0.563(6) 0.051(11) Uiso 1 1 d . . . . .
C32 C 0.821(4) 0.928(4) 0.553(5) 0.064(12) Uiso 1 1 d . . . . .
H32A H 0.739699 0.893476 0.525991 0.096 Uiso 1 1 calc GR . . . .
H32B H 0.868211 0.970114 0.525310 0.096 Uiso 1 1 calc GR . . . .
H32C H 0.817875 0.983095 0.601712 0.096 Uiso 1 1 calc GR . . . .
C33 C 0.845(4) 0.718(4) 0.498(5) 0.063(12) Uiso 1 1 d . . . . .
H33A H 0.902942 0.668155 0.498904 0.095 Uiso 1 1 calc GR . . . .
H33B H 0.844541 0.740163 0.453115 0.095 Uiso 1 1 calc GR . . . .
H33C H 0.765542 0.674491 0.499493 0.095 Uiso 1 1 calc GR . . . .
C34 C 1.014(4) 0.867(5) 0.561(6) 0.104(17) Uiso 1 1 d . . . . .
H34A H 1.023149 0.888536 0.515917 0.156 Uiso 1 1 calc R . . . .
H34B H 1.049277 0.936740 0.604329 0.156 Uiso 1 1 calc R . . . .
H34C H 1.054554 0.803147 0.560703 0.156 Uiso 1 1 calc R . . . .
F1 F 0.7728(19) 0.3846(19) 0.255(3) 0.067(6) Uiso 1 1 d . . . . .
F2 F 0.939(2) 0.362(2) 0.371(3) 0.097(8) Uiso 1 1 d . . . . .
F3 F 1.109(2) 0.543(2) 0.458(3) 0.098(8) Uiso 1 1 d . . . . .
F4 F 1.155(2) 0.762(2) 0.428(3) 0.096(8) Uiso 1 1 d . . . . .
F5 F 1.0081(19) 0.7927(19) 0.320(3) 0.069(6) Uiso 1 1 d . . . . .
F6 F 0.8399(19) 0.902(2) 0.256(3) 0.076(7) Uiso 1 1 d . . . . .
F7 F 0.7318(19) 1.046(2) 0.351(3) 0.075(7) Uiso 1 1 d . . . . .
F8 F 0.579(2) 0.958(2) 0.437(3) 0.093(8) Uiso 1 1 d . . . . .
F9 F 0.528(2) 0.725(2) 0.412(3) 0.088(8) Uiso 1 1 d . . . . .
F10 F 0.621(2) 0.576(2) 0.319(3) 0.091(8) Uiso 1 1 d . . . . .
F11 F 1.051(2) 0.615(2) 0.188(3) 0.092(8) Uiso 1 1 d . . . . .
F12 F 1.121(2) 0.616(2) 0.065(3) 0.108(9) Uiso 1 1 d . . . . .
F13 F 0.992(3) 0.694(3) -0.029(4) 0.132(11) Uiso 1 1 d . . . . .
F14 F 0.778(2) 0.757(2) -0.007(3) 0.098(9) Uiso 1 1 d . . . . .
F15 F 0.700(2) 0.742(2) 0.126(3) 0.082(7) Uiso 1 1 d . . . . .
F16 F 0.515(2) 0.598(2) 0.172(3) 0.098(8) Uiso 1 1 d . . . . .
F17 F 0.395(2) 0.443(3) 0.056(3) 0.108(9) Uiso 1 1 d . . . . .
F18 F 0.493(3) 0.274(3) -0.028(4) 0.137(12) Uiso 1 1 d . . . . .
F19 F 0.723(2) 0.255(2) 0.007(3) 0.105(9) Uiso 1 1 d . . . . .
F20 F 0.856(2) 0.416(2) 0.121(3) 0.073(7) Uiso 1 1 d . . . . .
C35 C 0.890(3) 0.596(3) 0.289(2) 0.059(11) Uiso 1 1 d . . . . .
C40 C 0.984(3) 0.691(2) 0.333(3) 0.15(3) Uiso 1 1 d G . . . .
C39 C 1.061(2) 0.675(3) 0.389(2) 0.080(14) Uiso 1 1 d G . . . .
C38 C 1.044(3) 0.564(3) 0.401(2) 0.094(17) Uiso 1 1 d G . . . .
C37 C 0.949(3) 0.469(2) 0.357(3) 0.090(16) Uiso 1 1 d G . . . .
C36 C 0.872(2) 0.485(2) 0.301(2) 0.103(18) Uiso 1 1 d G . . . .
C41 C 0.740(2) 0.731(2) 0.284(2) 0.060(12) Uiso 1 1 d . . . . .
C42 C 0.767(2) 0.854(2) 0.293(2) 0.066(12) Uiso 1 1 d G . . . .
C43 C 0.711(2) 0.9322(17) 0.343(2) 0.050(11) Uiso 1 1 d G . . . .
C44 C 0.629(2) 0.887(2) 0.384(2) 0.095(16) Uiso 1 1 d G . . . .
C45 C 0.603(2) 0.765(3) 0.376(2) 0.097(17) Uiso 1 1 d G . . . .
C46 C 0.658(2) 0.6865(18) 0.326(2) 0.080(14) Uiso 1 1 d G . . . .
C47 C 0.876(3) 0.673(2) 0.155(2) 0.061(12) Uiso 1 1 d . . . . .
C48 C 0.986(2) 0.6445(19) 0.137(3) 0.076(14) Uiso 1 1 d G . . . .
C49 C 1.024(2) 0.6541(19) 0.070(3) 0.059(12) Uiso 1 1 d G . . . .
C50 C 0.953(3) 0.692(2) 0.022(2) 0.11(2) Uiso 1 1 d G . . . .
C51 C 0.843(3) 0.7202(19) 0.040(3) 0.084(15) Uiso 1 1 d G . . . .
C52 C 0.8041(18) 0.7106(19) 0.106(3) 0.067(13) Uiso 1 1 d G . . . .
C53 C 0.694(3) 0.518(3) 0.154(3) 0.069(13) Uiso 1 1 d . . . . .
C58 C 0.747(2) 0.429(3) 0.110(3) 0.092(16) Uiso 1 1 d G . . . .
C57 C 0.678(3) 0.342(3) 0.045(3) 0.080(14) Uiso 1 1 d G . . . .
C56 C 0.557(3) 0.343(3) 0.024(3) 0.12(2) Uiso 1 1 d G . . . .
C55 C 0.505(2) 0.432(3) 0.068(3) 0.12(2) Uiso 1 1 d G . . . .
C54 C 0.573(3) 0.519(3) 0.133(3) 0.085(15) Uiso 1 1 d G . . . .
B1 B 0.804(4) 0.636(4) 0.237(4) 0.11(2) Uiso 1 1 d . . . . .

loop_
_atom_site_aniso_label
_atom_site_aniso_U_11
_atom_site_aniso_U_22
_atom_site_aniso_U_33
_atom_site_aniso_U_23
_atom_site_aniso_U_13
_atom_site_aniso_U_12
Dy1 0.0619(17) 0.107(2) 0.282(16) 0.095(5) 0.044(4) 0.0254(16)

_geom_special_details            
;
 All esds (except the esd in the dihedral angle between two l.s. planes)
 are estimated using the full covariance matrix.  The cell esds are taken
 into account individually in the estimation of esds in distances, angles
 and torsion angles; correlations between esds in cell parameters are only
 used when they are defined by crystal symmetry.  An approximate (isotropic)
 treatment of cell esds is used for estimating esds involving l.s. planes.
;
loop_
_geom_bond_atom_site_label_1
_geom_bond_atom_site_label_2
_geom_bond_distance
_geom_bond_site_symmetry_2
_geom_bond_publ_flag
Dy1 C1 2.43(2) . ?
Dy1 C2 2.56(3) . ?
Dy1 C3 2.72(3) . ?
Dy1 C4 2.69(4) . ?
Dy1 C5 2.52(4) . ?
Dy1 C21 2.76(5) . ?
Dy1 C20 2.66(3) . ?
Dy1 C19 2.45(4) . ?
Dy1 C18 2.43(3) . ?
Dy1 C22 2.63(4) . ?
C1 C2 1.4200 . ?
C1 C5 1.4200 . ?
C1 C6 1.62(5) . ?
C2 C3 1.4200 . ?
C2 C10 1.51(13) . ?
C3 C4 1.4200 . ?
C4 C5 1.4200 . ?
C4 C14 1.53(11) . ?
C6 C7 1.36(7) . ?
C6 C8 1.44(7) . ?
C6 C9 1.57(12) . ?
C10 C11 1.39(12) . ?
C10 C12 1.50(6) . ?
C10 C13 1.52(6) . ?
C14 C15 1.57(8) . ?
C14 C16 1.48(12) . ?
C14 C17 1.53(5) . ?
C21 C20 1.4200 . ?
C21 C22 1.4200 . ?
C21 C31 1.44(8) . ?
C20 C19 1.4200 . ?
C19 C18 1.4200 . ?
C19 C27 1.36(12) . ?
C18 C22 1.4200 . ?
C18 C23 1.43(5) . ?
C23 C24 1.53(7) . ?
C23 C25 1.50(10) . ?
C23 C26 1.39(9) . ?
C27 C28 1.47(11) . ?
C27 C29 1.72(9) . ?
C27 C30 1.59(7) . ?
C31 C32 1.53(5) . ?
C31 C33 1.44(10) . ?
C31 C34 1.51(5) . ?
F1 C36 1.46(4) . ?
F2 C37 1.36(3) . ?
F3 C38 1.36(6) . ?
F4 C39 1.32(4) . ?
F5 C40 1.28(3) . ?
F6 C42 1.29(3) . ?
F7 C43 1.29(2) . ?
F8 C44 1.33(4) . ?
F9 C45 1.25(4) . ?
F10 C46 1.26(2) . ?
F11 C48 1.33(5) . ?
F12 C49 1.26(3) . ?
F13 C50 1.09(7) . ?
F14 C51 1.32(5) . ?
F15 C52 1.34(3) . ?
F16 C54 1.32(4) . ?
F17 C55 1.28(3) . ?
F18 C56 1.15(7) . ?
F19 C57 1.29(4) . ?
F20 C58 1.28(3) . ?
C35 C40 1.3900 . ?
C35 C36 1.3900 . ?
C35 B1 1.54(7) . ?
C40 C39 1.3900 . ?
C39 C38 1.3900 . ?
C38 C37 1.3900 . ?
C37 C36 1.3900 . ?
C41 C42 1.3900 . ?
C41 C46 1.3900 . ?
C41 B1 1.55(6) . ?
C42 C43 1.3900 . ?
C43 C44 1.3900 . ?
C44 C45 1.3900 . ?
C45 C46 1.3900 . ?
C47 C48 1.3900 . ?
C47 C52 1.3900 . ?
C47 B1 1.93(7) . ?
C48 C49 1.3900 . ?
C49 C50 1.3900 . ?
C50 C51 1.3900 . ?
C51 C52 1.3900 . ?
C53 C58 1.3900 . ?
C53 C54 1.3900 . ?
C53 B1 1.91(7) . ?
C58 C57 1.3900 . ?
C57 C56 1.3900 . ?
C56 C55 1.3900 . ?
C55 C54 1.3900 . ?

loop_
_geom_angle_atom_site_label_1
_geom_angle_atom_site_label_2
_geom_angle_atom_site_label_3
_geom_angle
_geom_angle_site_symmetry_1
_geom_angle_site_symmetry_3
_geom_angle_publ_flag
C1 Dy1 C2 32.9(3) . . ?
C1 Dy1 C3 52.6(4) . . ?
C1 Dy1 C4 53.0(5) . . ?
C1 Dy1 C5 33.3(4) . . ?
C1 Dy1 C21 126.1(14) . . ?
C1 Dy1 C20 125.0(9) . . ?
C1 Dy1 C19 145.6(12) . . ?
C1 Dy1 C18 178.2(15) . . ?
C1 Dy1 C22 146.3(19) . . ?
C2 Dy1 C3 31.0(3) . . ?
C2 Dy1 C4 51.8(4) . . ?
C2 Dy1 C21 156.7(15) . . ?
C2 Dy1 C20 153.3(11) . . ?
C2 Dy1 C22 153.7(13) . . ?
C3 Dy1 C21 139.2(18) . . ?
C4 Dy1 C3 30.4(3) . . ?
C4 Dy1 C21 110.8(16) . . ?
C5 Dy1 C2 53.8(4) . . ?
C5 Dy1 C3 51.9(5) . . ?
C5 Dy1 C4 31.4(5) . . ?
C5 Dy1 C21 103.1(14) . . ?
C5 Dy1 C20 119.0(15) . . ?
C5 Dy1 C22 114.1(18) . . ?
C20 Dy1 C3 168(2) . . ?
C20 Dy1 C4 138.1(19) . . ?
C20 Dy1 C21 30.3(4) . . ?
C19 Dy1 C2 148.6(18) . . ?
C19 Dy1 C3 156.5(14) . . ?
C19 Dy1 C4 158.3(15) . . ?
C19 Dy1 C5 150.9(15) . . ?
C19 Dy1 C21 51.9(4) . . ?
C19 Dy1 C20 32.0(3) . . ?
C19 Dy1 C22 53.6(4) . . ?
C18 Dy1 C2 148.9(13) . . ?
C18 Dy1 C3 128.6(8) . . ?
C18 Dy1 C4 127.1(15) . . ?
C18 Dy1 C5 146(2) . . ?
C18 Dy1 C21 52.1(5) . . ?
C18 Dy1 C20 53.4(4) . . ?
C18 Dy1 C19 33.8(4) . . ?
C18 Dy1 C22 32.3(4) . . ?
C22 Dy1 C3 122.7(13) . . ?
C22 Dy1 C4 104.7(14) . . ?
C22 Dy1 C21 30.4(5) . . ?
C22 Dy1 C20 51.5(5) . . ?
C2 C1 Dy1 78.6(13) . . ?
C2 C1 C5 108.0 . . ?
C2 C1 C6 124(4) . . ?
C5 C1 Dy1 76.6(16) . . ?
C5 C1 C6 127(4) . . ?
C6 C1 Dy1 106.8(19) . . ?
C1 C2 Dy1 68.5(11) . . ?
C1 C2 C10 135(3) . . ?
C3 C2 Dy1 80.5(13) . . ?
C3 C2 C1 108.0 . . ?
C3 C2 C10 117(4) . . ?
C10 C2 Dy1 124(4) . . ?
C2 C3 Dy1 68.4(12) . . ?
C4 C3 Dy1 73.7(14) . . ?
C4 C3 C2 108.0 . . ?
C3 C4 Dy1 75.8(13) . . ?
C3 C4 C5 108.0 . . ?
C3 C4 C14 127(4) . . ?
C5 C4 Dy1 67.5(10) . . ?
C5 C4 C14 125(4) . . ?
C14 C4 Dy1 124(3) . . ?
C1 C5 Dy1 70.1(14) . . ?
C4 C5 Dy1 81.1(11) . . ?
C4 C5 C1 108.0 . . ?
C7 C6 C1 104(3) . . ?
C7 C6 C8 126(8) . . ?
C7 C6 C9 101(5) . . ?
C8 C6 C1 115(3) . . ?
C8 C6 C9 102(4) . . ?
C9 C6 C1 106(7) . . ?
C2 C10 C13 112(9) . . ?
C11 C10 C2 110(5) . . ?
C11 C10 C12 105(7) . . ?
C11 C10 C13 114(8) . . ?
C12 C10 C2 110(7) . . ?
C12 C10 C13 106(4) . . ?
C4 C14 C15 119(5) . . ?
C4 C14 C17 115(8) . . ?
C16 C14 C4 110(4) . . ?
C16 C14 C15 100(8) . . ?
C16 C14 C17 109(6) . . ?
C17 C14 C15 101(4) . . ?
C20 C21 Dy1 70.9(15) . . ?
C20 C21 C22 108.0 . . ?
C20 C21 C31 120(4) . . ?
C22 C21 Dy1 69.7(8) . . ?
C22 C21 C31 132(4) . . ?
C31 C21 Dy1 128(2) . . ?
C21 C20 Dy1 78.8(18) . . ?
C21 C20 C19 108.00(6) . . ?
C19 C20 Dy1 66.1(16) . . ?
C20 C19 Dy1 81.9(16) . . ?
C18 C19 Dy1 72.4(11) . . ?
C18 C19 C20 108.0 . . ?
C27 C19 Dy1 127(4) . . ?
C27 C19 C20 119(5) . . ?
C27 C19 C18 131(4) . . ?
C19 C18 Dy1 73.8(13) . . ?
C19 C18 C23 134(6) . . ?
C22 C18 Dy1 81(2) . . ?
C22 C18 C19 108.0 . . ?
C22 C18 C23 117(6) . . ?
C23 C18 Dy1 105(2) . . ?
C21 C22 Dy1 79.8(10) . . ?
C18 C22 Dy1 66.3(18) . . ?
C18 C22 C21 108.0 . . ?
C18 C23 C24 107(3) . . ?
C18 C23 C25 116(4) . . ?
C25 C23 C24 105(7) . . ?
C26 C23 C18 121(8) . . ?
C26 C23 C24 112(4) . . ?
C26 C23 C25 95(4) . . ?
C19 C27 C28 109(5) . . ?
C19 C27 C29 129(6) . . ?
C19 C27 C30 125(7) . . ?
C28 C27 C29 87(6) . . ?
C28 C27 C30 108(8) . . ?
C30 C27 C29 91(5) . . ?
C21 C31 C32 117(5) . . ?
C21 C31 C33 109(4) . . ?
C21 C31 C34 110(6) . . ?
C33 C31 C32 112(7) . . ?
C33 C31 C34 102(5) . . ?
C34 C31 C32 106(3) . . ?
C40 C35 C36 120.0 . . ?
C40 C35 B1 112(3) . . ?
C36 C35 B1 127(3) . . ?
F5 C40 C35 122(3) . . ?
F5 C40 C39 118(3) . . ?
C35 C40 C39 120.0 . . ?
F4 C39 C40 121(3) . . ?
F4 C39 C38 119(3) . . ?
C38 C39 C40 120.0 . . ?
F3 C38 C39 124(3) . . ?
F3 C38 C37 116(3) . . ?
C39 C38 C37 120.0 . . ?
F2 C37 C38 117(3) . . ?
F2 C37 C36 123(3) . . ?
C38 C37 C36 120.0 . . ?
C35 C36 F1 121(3) . . ?
C37 C36 F1 119(3) . . ?
C37 C36 C35 120.0 . . ?
C42 C41 C46 120.0 . . ?
C42 C41 B1 126(2) . . ?
C46 C41 B1 114(2) . . ?
F6 C42 C41 123(2) . . ?
F6 C42 C43 117(2) . . ?
C43 C42 C41 120.0 . . ?
F7 C43 C42 121(2) . . ?
F7 C43 C44 119(2) . . ?
C42 C43 C44 120.0 . . ?
F8 C44 C43 123(2) . . ?
F8 C44 C45 117(2) . . ?
C45 C44 C43 120.0 . . ?
F9 C45 C44 119(2) . . ?
F9 C45 C46 121(2) . . ?
C44 C45 C46 120.0 . . ?
F10 C46 C41 126(3) . . ?
F10 C46 C45 114(3) . . ?
C45 C46 C41 120.0 . . ?
C48 C47 C52 120.0 . . ?
C48 C47 B1 122(3) . . ?
C52 C47 B1 117(3) . . ?
F11 C48 C47 116(3) . . ?
F11 C48 C49 124(3) . . ?
C49 C48 C47 120.0 . . ?
F12 C49 C48 107(4) . . ?
F12 C49 C50 133(4) . . ?
C48 C49 C50 120.0 . . ?
F13 C50 C49 113(4) . . ?
F13 C50 C51 127(4) . . ?
C51 C50 C49 120.0 . . ?
F14 C51 C50 118(3) . . ?
F14 C51 C52 122(3) . . ?
C50 C51 C52 120.0 . . ?
F15 C52 C47 119(4) . . ?
F15 C52 C51 121(4) . . ?
C51 C52 C47 120.0 . . ?
C58 C53 C54 120.0 . . ?
C58 C53 B1 115(3) . . ?
C54 C53 B1 125(3) . . ?
F20 C58 C53 128(3) . . ?
F20 C58 C57 112(3) . . ?
C57 C58 C53 120.0 . . ?
F19 C57 C58 120(4) . . ?
F19 C57 C56 120(4) . . ?
C58 C57 C56 120.0 . . ?
F18 C56 C57 125(4) . . ?
F18 C56 C55 115(4) . . ?
C57 C56 C55 120.0 . . ?
F17 C55 C56 126(4) . . ?
F17 C55 C54 114(4) . . ?
C54 C55 C56 120.0 . . ?
F16 C54 C53 124(3) . . ?
F16 C54 C55 116(3) . . ?
C55 C54 C53 120.0 . . ?
C35 B1 C41 111(3) . . ?
C35 B1 C47 114(3) . . ?
C35 B1 C53 120(3) . . ?
C41 B1 C47 117(3) . . ?
C41 B1 C53 112(3) . . ?
C53 B1 C47 80(2) . . ?

loop_
_geom_hbond_atom_site_label_D
_geom_hbond_atom_site_label_H
_geom_hbond_atom_site_label_A
_geom_hbond_distance_DH
_geom_hbond_distance_HA
_geom_hbond_distance_DA
_geom_hbond_angle_DHA
_geom_hbond_site_symmetry_A
_geom_hbond_publ_flag
C15 H15A F9 0.96 1.71 2.54(9) 142.0 . yes
C16 H16C F9 0.96 2.00 2.78(8) 137.0 . yes
C25 H25B F11 0.96 2.18 2.84(5) 124.7 2_766 yes

_shelx_res_file                  
;
TITL dy60_hp7a_38deg_a.res in P1
    dy60_hp7a_38deg.res
    created by SHELXL-2018/3 at 17:24:48 on 19-Feb-2020
REM Old TITL Dy60_HP7A_38deg in P-1
REM SHELXT solution in P1: R1 0.284, Rweak 0.178, Alpha 0.000
REM <I/s> 0.000 for 0 systematic absences, Orientation as input
REM Flack x = 0.496 ( 0.025 ) from 622 Parsons' quotients
REM Formula found by SHELXT: C84 B9 F60 Dy3
CELL 0.71073 11.2896 11.8828 18.8092 107.489 95.151 100.624
ZERR 2 0.002 0.0028 0.0103 0.035 0.03 0.017
LATT 1
SFAC C H B Dy F
UNIT 116 116 2 2 40
EQIV $1 2-X,1-Y,1-Z
FLAT C54 C55 C56 C57 C58 F16 F17 F18 F19 F20 B1 C53
FLAT C47 C52 C51 C50 C49 C48 F15 F14 F13 F12 F11 B1
FLAT C35 C36 C37 C38 C39 C40 F1 F2 F3 F4 F5 B1
FLAT C41 C46 C45 C44 C43 C42 F10 F9 F8 F7 F6 B1

L.S. 20 0 0
PLAN  20
SIZE 0.16 0.23 0.05
HTAB C15 F9
HTAB C16 F9
HTAB C25 F11_$1
FREE Dy1 C24
FREE Dy1 C7
list 4
fmap 2 53
acta
SHEL 100 0.83
OMIT 0 180
OMIT -6 2 1
OMIT -4 1 3
OMIT -6 4 0
OMIT 5 -8 1
OMIT -6 0 2
OMIT 10 0 1
OMIT -8 3 1
OMIT -5 2 0
OMIT -4 3 0
OMIT -6 0 4
OMIT -9 3 2
OMIT -2 -5 2
OMIT -11 2 3
OMIT -7 -5 5
OMIT -8 1 2
OMIT -9 1 3
OMIT -11 3 2
OMIT -6 -1 3
OMIT -8 6 1
OMIT 8 -6 1
OMIT -11 3 3
OMIT -8 4 0
OMIT -7 6 0
OMIT 0 -8 5
OMIT 5 1 0
OMIT -7 1 1
OMIT 4 -2 1
OMIT -10 3 1
OMIT -7 5 0
OMIT 4 -5 2
OMIT 7 6 0
OMIT 2 -7 3
OMIT -4 -1 4
REM <olex2.extras>
REM <HklSrc "%.\\Dy60_HP7A_38deg.hkl">
REM </olex2.extras>

WGHT    0.200000
FVAR       0.38129
DY1   4    0.692631    0.845692    0.723858    11.00000    0.06194    0.10678 =
         0.28180    0.09522    0.04402    0.02543
AFIX  56
C1    1    0.567463    0.992319    0.725815    11.00000    0.05704
C2    1    0.505662    0.924128    0.767173    11.00000    0.06453
C3    1    0.446231    0.808585    0.715749    11.00000    0.10872
AFIX  43
H3    2    0.399154    0.746007    0.727848    11.00000   -1.20000
AFIX  55
C4    1    0.471302    0.805366    0.642610    11.00000    0.06397
C5    1    0.546228    0.918920    0.648831    11.00000    0.09606
AFIX  43
H5    2    0.576139    0.941291    0.609407    11.00000   -1.20000
AFIX   0
C6    1    0.656914    1.125558    0.763722    11.00000    0.05085
C7    1    0.765058    1.102800    0.786712    11.00000    0.09165
AFIX 137
H7A   2    0.767179    1.099938    0.837267    11.00000   -1.50000
H7B   2    0.830749    1.165876    0.785420    11.00000   -1.50000
H7C   2    0.773617    1.026514    0.753684    11.00000   -1.50000
AFIX   0
C8    1    0.600150    1.218415    0.805346    11.00000    0.07296
AFIX 137
H8A   2    0.524758    1.215255    0.776019    11.00000   -1.50000
H8B   2    0.653592    1.296249    0.815826    11.00000   -1.50000
H8C   2    0.584249    1.205658    0.851947    11.00000   -1.50000
AFIX   0
C9    1    0.689934    1.170842    0.696160    11.00000    0.11258
AFIX 137
H9A   2    0.732240    1.116926    0.664873    11.00000   -1.50000
H9B   2    0.741259    1.250769    0.715406    11.00000   -1.50000
H9C   2    0.616490    1.172519    0.666896    11.00000   -1.50000
AFIX   0
C10   1    0.478202    0.952672    0.847190    11.00000    0.08265
C11   1    0.586268    0.997703    0.897521    11.00000    0.09348
AFIX 137
H11A  2    0.612916    0.932377    0.909419    11.00000   -1.50000
H11B  2    0.573374    1.055008    0.942847    11.00000   -1.50000
H11C  2    0.647416    1.036936    0.875183    11.00000   -1.50000
AFIX   0
C12   1    0.421159    0.838548    0.860985    11.00000    0.08388
AFIX 137
H12A  2    0.334186    0.829166    0.855312    11.00000   -1.50000
H12B  2    0.451517    0.842584    0.911235    11.00000   -1.50000
H12C  2    0.441191    0.770701    0.825258    11.00000   -1.50000
AFIX   0
C13   1    0.387151    1.033099    0.861850    11.00000    0.11389
AFIX 137
H13A  2    0.426147    1.113974    0.865440    11.00000   -1.50000
H13B  2    0.357764    1.033662    0.908265    11.00000   -1.50000
H13C  2    0.319916    1.002562    0.821124    11.00000   -1.50000
AFIX   0
C14   1    0.421968    0.701374    0.568738    11.00000    0.07871
C15   1    0.514495    0.640496    0.520969    11.00000    0.08246
AFIX 137
H15A  2    0.550497    0.692098    0.494329    11.00000   -1.50000
H15B  2    0.472089    0.563825    0.485441    11.00000   -1.50000
H15C  2    0.577324    0.628442    0.554006    11.00000   -1.50000
AFIX   0
C16   1    0.360508    0.745184    0.512721    11.00000    0.09217
AFIX 137
H16A  2    0.386675    0.831600    0.527158    11.00000   -1.50000
H16B  2    0.273766    0.723504    0.510784    11.00000   -1.50000
H16C  2    0.381249    0.708840    0.463917    11.00000   -1.50000
AFIX   0
C17   1    0.336278    0.590600    0.576150    11.00000    0.07946
AFIX 137
H17A  2    0.379964    0.555092    0.606642    11.00000   -1.50000
H17B  2    0.306408    0.532304    0.526985    11.00000   -1.50000
H17C  2    0.268832    0.615078    0.599462    11.00000   -1.50000
AFIX  56
C21   1    0.864202    0.794141    0.630534    11.00000    0.09046
C20   1    0.924172    0.874721    0.702275    11.00000    0.06403
AFIX  43
H20   2    0.972334    0.951690    0.711798    11.00000   -1.20000
AFIX  55
C19   1    0.897693    0.817146    0.756923    11.00000    0.08745
C18   1    0.821358    0.700983    0.718956    11.00000    0.05579
C22   1    0.800660    0.686765    0.640844    11.00000    0.10891
AFIX  43
H22   2    0.753728    0.619022    0.603069    11.00000   -1.20000
AFIX   0
C23   1    0.753197    0.608595    0.742965    11.00000    0.06339
C24   1    0.658243    0.662994    0.786702    11.00000    0.08543
AFIX 137
H24A  2    0.687710    0.748969    0.808743    11.00000   -1.50000
H24B  2    0.643994    0.628031    0.825863    11.00000   -1.50000
H24C  2    0.583409    0.646136    0.752960    11.00000   -1.50000
AFIX   0
C25   1    0.824034    0.565559    0.797292    11.00000    0.07470
AFIX 137
H25A  2    0.907176    0.610431    0.809017    11.00000   -1.50000
H25B  2    0.821647    0.481014    0.774781    11.00000   -1.50000
H25C  2    0.788481    0.577772    0.842745    11.00000   -1.50000
AFIX   0
C26   1    0.702679    0.493104    0.692544    11.00000    0.07105
AFIX 137
H26A  2    0.642765    0.497975    0.654648    11.00000   -1.50000
H26B  2    0.664686    0.442585    0.719248    11.00000   -1.50000
H26C  2    0.765767    0.459152    0.668984    11.00000   -1.50000
AFIX   0
C27   1    0.967577    0.862593    0.826524    11.00000    0.07623
C28   1    0.887041    0.879151    0.884329    11.00000    0.08290
AFIX 137
H28A  2    0.845232    0.941639    0.881947    11.00000   -1.50000
H28B  2    0.934833    0.901827    0.933349    11.00000   -1.50000
H28C  2    0.828482    0.804795    0.875428    11.00000   -1.50000
AFIX   0
C29   1    1.047686    1.007921    0.874577    11.00000    0.09000
AFIX 137
H29A  2    1.113176    1.006178    0.910224    11.00000   -1.50000
H29B  2    0.994175    1.053975    0.900849    11.00000   -1.50000
H29C  2    1.080435    1.044752    0.839488    11.00000   -1.50000
AFIX   0
C30   1    1.075933    0.809212    0.853922    11.00000    0.10047
AFIX 137
H30A  2    1.049143    0.723193    0.841752    11.00000   -1.50000
H30B  2    1.099725    0.845622    0.907507    11.00000   -1.50000
H30C  2    1.144280    0.826626    0.829032    11.00000   -1.50000
AFIX   0
C31   1    0.880264    0.826379    0.563379    11.00000    0.05097
C32   1    0.820974    0.927734    0.553141    11.00000    0.06430
AFIX 137
H32A  2    0.739699    0.893476    0.525991    11.00000   -1.50000
H32B  2    0.868211    0.970114    0.525310    11.00000   -1.50000
H32C  2    0.817875    0.983095    0.601712    11.00000   -1.50000
AFIX   0
C33   1    0.845397    0.718223    0.498259    11.00000    0.06326
AFIX 137
H33A  2    0.902942    0.668155    0.498904    11.00000   -1.50000
H33B  2    0.844541    0.740163    0.453115    11.00000   -1.50000
H33C  2    0.765542    0.674491    0.499493    11.00000   -1.50000
AFIX   0
C34   1    1.013954    0.867429    0.560853    11.00000    0.10398
AFIX  33
H34A  2    1.023149    0.888536    0.515917    11.00000   -1.50000
H34B  2    1.049277    0.936740    0.604329    11.00000   -1.50000
H34C  2    1.054554    0.803147    0.560703    11.00000   -1.50000
AFIX   0

F1    5    0.772806    0.384641    0.255359    11.00000    0.06730
F2    5    0.938512    0.361934    0.371344    11.00000    0.09686
F3    5    1.109207    0.543480    0.458225    11.00000    0.09845
F4    5    1.155321    0.762308    0.428278    11.00000    0.09601
F5    5    1.008137    0.792714    0.319844    11.00000    0.06875
F6    5    0.839885    0.901761    0.256235    11.00000    0.07624
F7    5    0.731830    1.045690    0.350855    11.00000    0.07476
F8    5    0.579136    0.957875    0.436608    11.00000    0.09345
F9    5    0.527632    0.724888    0.412248    11.00000    0.08811
F10   5    0.620998    0.576350    0.318685    11.00000    0.09106
F11   5    1.050852    0.614768    0.187935    11.00000    0.09207
F12   5    1.121457    0.616472    0.065201    11.00000    0.10757
F13   5    0.991747    0.693969   -0.029071    11.00000    0.13181
F14   5    0.778319    0.756713   -0.007179    11.00000    0.09752
F15   5    0.700452    0.742468    0.125988    11.00000    0.08210
F16   5    0.515300    0.598343    0.171951    11.00000    0.09799
F17   5    0.395220    0.443016    0.055698    11.00000    0.10823
F18   5    0.492993    0.273995   -0.027533    11.00000    0.13669
F19   5    0.723477    0.255304    0.007089    11.00000    0.10463
F20   5    0.855694    0.415702    0.120735    11.00000    0.07251
AFIX  66
C35   1    0.889666    0.596418    0.288584    11.00000    0.05880
C40   1    0.984266    0.691307    0.332502    11.00000    0.15008
C39   1    1.061367    0.675056    0.388709    11.00000    0.08019
C38   1    1.043868    0.563917    0.400999    11.00000    0.09412
C37   1    0.949268    0.469027    0.357082    11.00000    0.08988
C36   1    0.872167    0.485275    0.300874    11.00000    0.10323
AFIX  66
C41   1    0.740332    0.731300    0.284440    11.00000    0.05953
C42   1    0.766734    0.854141    0.293272    11.00000    0.06557
C43   1    0.711290    0.932182    0.343282    11.00000    0.05027
C44   1    0.629444    0.887384    0.384462    11.00000    0.09487
C45   1    0.603040    0.764543    0.375631    11.00000    0.09730
C46   1    0.658484    0.686500    0.325621    11.00000    0.08037
AFIX  66
C47   1    0.875552    0.672711    0.154790    11.00000    0.06138
C48   1    0.985585    0.644466    0.136737    11.00000    0.07551
C49   1    1.024150    0.654107    0.070250    11.00000    0.05901
C50   1    0.952682    0.691994    0.021816    11.00000    0.10946
C51   1    0.842648    0.720240    0.039868    11.00000    0.08428
C52   1    0.804082    0.710599    0.106355    11.00000    0.06655
AFIX  66
C53   1    0.694264    0.518004    0.153656    11.00000    0.06871
C58   1    0.746526    0.429362    0.109812    11.00000    0.09178
C57   1    0.677876    0.342009    0.045169    11.00000    0.07995
C56   1    0.556963    0.343297    0.024369    11.00000    0.11719
C55   1    0.504699    0.431937    0.068212    11.00000    0.12420
C54   1    0.573348    0.519291    0.132855    11.00000    0.08472
AFIX   0
B1    3    0.803956    0.636263    0.237019    11.00000    0.10635
HKLF 4


REM  dy60_hp7a_38deg_a.res in P1
REM wR2 = 0.3688, GooF = S = 1.226, Restrained GooF = 1.233 for all data
REM R1 = 0.1414 for 1072 Fo > 4sig(Fo) and 0.2142 for all 1850 data
REM 277 parameters refined using 36 restraints

END

WGHT      0.2000      0.0000

REM Highest difference peak  0.642,  deepest hole -1.190,  1-sigma level  0.131
Q1    1   0.6384  0.9803  0.7919  11.00000  0.05    0.64
Q2    1   0.7472  0.7165  0.6735  11.00000  0.05    0.58
Q3    1   0.7837  1.0011  0.7409  11.00000  0.05    0.57
Q4    1   0.7979  0.9580  0.6870  11.00000  0.05    0.56
Q5    1   0.7969  0.9808  0.7177  11.00000  0.05    0.55
Q6    1   0.7578  0.7365  0.6982  11.00000  0.05    0.54
Q7    1   0.7636  0.8024  0.6940  11.00000  0.05    0.51
Q8    1   1.0149  0.5159  0.1284  11.00000  0.05    0.51
Q9    1   0.7725  0.8016  0.7543  11.00000  0.05    0.48
Q10   1   1.0046  0.5005  0.1059  11.00000  0.05    0.45
Q11   1   0.9254  0.8175  0.2978  11.00000  0.05    0.45
Q12   1   0.5380  0.7552  0.7639  11.00000  0.05    0.45
Q13   1   0.5577  0.4630  0.0955  11.00000  0.05    0.43
Q14   1   0.2868  1.0141  0.7870  11.00000  0.05    0.42
Q15   1   0.7805  0.3972  0.6628  11.00000  0.05    0.42
Q16   1   0.2833  1.0011  0.7654  11.00000  0.05    0.42
Q17   1   0.9504  0.7213  0.1977  11.00000  0.05    0.41
Q18   1   0.5729  0.4760  0.1237  11.00000  0.05    0.40
Q19   1   0.6061  1.1718  0.6002  11.00000  0.05    0.40
Q20   1   0.9408  0.6994  0.1685  11.00000  0.05    0.39
;
_shelx_res_checksum              25383
_olex2_submission_special_instructions 'No special instructions were received'
_oxdiff_exptl_absorpt_empirical_details 
;
Empirical correction (ABSPACK) includes:
- Absorption correction using spherical harmonics
- Frame scaling
;
_oxdiff_exptl_absorpt_empirical_full_max 2.261
_oxdiff_exptl_absorpt_empirical_full_min 0.632

# start Validation Reply Form
_vrf_THETM01_dy60_hp6            
;
PROBLEM: The value of sine(theta_max)/wavelength is less than 0.550
RESPONSE: Due to the shape of the diamond anvil cell, it is impossible to cover
 the full reciprocal space in this crystal system.
The completeness depends both on crystal system and on the exact orientation of
 the crystal within the cell.
;
_vrf_RINTA01_dy60_hp6            
;
PROBLEM: The value of Rint is greater than 0.18
RESPONSE: : A SC-XRD DAC-experiment carries with it several problems that makes
 the final model lower quality than if coming from an ambient pressure structure
 determination.
These include a) that the experiment is carried out at room-temperature,
b) parasiting scattering from both the gasket and the diamonds,
c) variable intensity on the crystal due to the strong diamond reflections
and d) that not all reciprocal lattice points can be accessed due to the
restrictions of the cell.
;
_vrf_PLAT029_dy60_hp6            
;
PROBLEM: _diffrn_measured_fraction_theta_full value Low .      0.379 Why?  
RESPONSE: Due to the shape of the diamond anvil cell, it is impossible to cover
 the full reciprocal space in this crystal system.
The completeness depends both on crystal system and on the exact orientation of
 the crystal within the cell.
;
_vrf_PLAT201_dy60_hp6            
;
PROBLEM: Isotropic non-H Atoms in Main Residue(s) .......         34 Report
RESPONSE: : A SC-XRD DAC-experiment carries with it several problems that makes
 the final model lower quality than if coming from an ambient pressure structure
 determination.
These include a) that the experiment is carried out at room-temperature,
b) parasiting scattering from both the gasket and the diamonds,
c) variable intensity on the crystal due to the strong diamond reflections
and d) that not all reciprocal lattice points can be accessed due to the
restrictions of the cell.
;
_vrf_PLAT020_dy60_hp6            
;
PROBLEM: The Value of Rint is Greater Than 0.12 .........      0.209 Report
RESPONSE: : A SC-XRD DAC-experiment carries with it several problems that makes
 the final model lower quality than if coming from an ambient pressure structure
 determination.
These include a) that the experiment is carried out at room-temperature,
b) parasiting scattering from both the gasket and the diamonds,
c) variable intensity on the crystal due to the strong diamond reflections
and d) that not all reciprocal lattice points can be accessed due to the
restrictions of the cell.
;
_vrf_PLAT084_dy60_hp6            
;
PROBLEM: High wR2 Value (i.e. > 0.25) ...................       0.37 Report
RESPONSE: : A SC-XRD DAC-experiment carries with it several problems that makes
 the final model lower quality than if coming from an ambient pressure structure
 determination.
These include a) that the experiment is carried out at room-temperature,
b) parasiting scattering from both the gasket and the diamonds,
c) variable intensity on the crystal due to the strong diamond reflections
and d) that not all reciprocal lattice points can be accessed due to the
restrictions of the cell.
;
_vrf_PLAT088_dy60_hp6            
;
PROBLEM: Poor Data / Parameter Ratio ....................       6.68 Note  
RESPONSE: : A SC-XRD DAC-experiment carries with it several problems that makes
 the final model lower quality than if coming from an ambient pressure structure
 determination.
These include a) that the experiment is carried out at room-temperature,
b) parasiting scattering from both the gasket and the diamonds,
c) variable intensity on the crystal due to the strong diamond reflections
and d) that not all reciprocal lattice points can be accessed due to the
restrictions of the cell.
;
_vrf_PLAT241_dy60_hp6            
;
PROBLEM: High   'MainMol' Ueq as Compared to Neighbors of        Dy1 Check 
RESPONSE: : A SC-XRD DAC-experiment carries with it several problems that makes
 the final model lower quality than if coming from an ambient pressure structure
 determination.
These include a) that the experiment is carried out at room-temperature,
b) parasiting scattering from both the gasket and the diamonds,
c) variable intensity on the crystal due to the strong diamond reflections
and d) that not all reciprocal lattice points can be accessed due to the
restrictions of the cell.
;
_vrf_PLAT242_dy60_hp6            
;
PROBLEM: Low    'MainMol' Ueq as Compared to Neighbors of        C35 Check 
RESPONSE: : A SC-XRD DAC-experiment carries with it several problems that makes
 the final model lower quality than if coming from an ambient pressure structure
 determination.
These include a) that the experiment is carried out at room-temperature,
b) parasiting scattering from both the gasket and the diamonds,
c) variable intensity on the crystal due to the strong diamond reflections
and d) that not all reciprocal lattice points can be accessed due to the
restrictions of the cell.
;
_vrf_PLAT342_dy60_hp6            
;
PROBLEM: Low Bond Precision on  C-C Bonds ...............    0.07707 Ang.  
RESPONSE: : A SC-XRD DAC-experiment carries with it several problems that makes
 the final model lower quality than if coming from an ambient pressure structure
 determination.
These include a) that the experiment is carried out at room-temperature,
b) parasiting scattering from both the gasket and the diamonds,
c) variable intensity on the crystal due to the strong diamond reflections
and d) that not all reciprocal lattice points can be accessed due to the
restrictions of the cell.
;
_vrf_PLAT412_dy60_hp6            
;
PROBLEM: Short Intra XH3 .. XHn     H3       ..H12C     .       1.77 Ang.  
RESPONSE: : A SC-XRD DAC-experiment carries with it several problems that makes
 the final model lower quality than if coming from an ambient pressure structure
 determination.
These include a) that the experiment is carried out at room-temperature,
b) parasiting scattering from both the gasket and the diamonds,
c) variable intensity on the crystal due to the strong diamond reflections
and d) that not all reciprocal lattice points can be accessed due to the
restrictions of the cell.
;
_vrf_PLAT413_dy60_hp6            
;
PROBLEM: Short Inter XH3 .. XHn     H15B     ..H15B     .       1.95 Ang.  
RESPONSE: : A SC-XRD DAC-experiment carries with it several problems that makes
 the final model lower quality than if coming from an ambient pressure structure
 determination.
These include a) that the experiment is carried out at room-temperature,
b) parasiting scattering from both the gasket and the diamonds,
c) variable intensity on the crystal due to the strong diamond reflections
and d) that not all reciprocal lattice points can be accessed due to the
restrictions of the cell.
;
_vrf_PLAT911_dy60_hp6            
;
PROBLEM: Missing FCF Refl Between Thmin & STh/L=    0.500       1820 Report
RESPONSE: : A SC-XRD DAC-experiment carries with it several problems that makes
 the final model lower quality than if coming from an ambient pressure structure
 determination.
These include a) that the experiment is carried out at room-temperature,
b) parasiting scattering from both the gasket and the diamonds,
c) variable intensity on the crystal due to the strong diamond reflections
and d) that not all reciprocal lattice points can be accessed due to the
restrictions of the cell.
;
# end Validation Reply Form
_chemical_properties_physical    
Air-sensitive,Moisture-sensitive,Heat-sensitive,Oxygen-sensitive,Light-sensitive,Photo-sensitive
####################################################################### 
# 
# This file contains crystal structure data downloaded from the 
# Cambridge Structural Database (CSD) hosted by the Cambridge 
# Crystallographic Data Centre (CCDC).
# 
# Full information about CCDC data access policies and citation 
# guidelines are available at http://www.ccdc.cam.ac.uk/access/V1 
# 
# Audit and citation data items may have been added by the CCDC. 
# Please retain this information to preserve the provenance of 
# this file and to allow appropriate attribution of the data. 
# 
#######################################################################

data_dy60_hp7
_database_code_depnum_ccdc_archive 'CCDC 2046713'
loop_
_audit_author_name
_audit_author_address
'Andreas M. Thiel'
;Aarhus University, Department of Chemistry
Denmark
;
_audit_update_record             
;
2022-10-30 deposited with the CCDC.	2023-02-13 downloaded from the CCDC.
;
_audit_creation_date             2020-03-04
_audit_creation_method           
;
Olex2 1.2
(compiled 2018.05.29 svn.r3508 for OlexSys, GUI svn.r5506)
;
_shelx_SHELXL_version_number     2018/3
_chemical_name_common            ?
_chemical_name_systematic        ?
_chemical_formula_moiety         'C34 H58 Dy, B C24 F20'
_chemical_formula_sum            'C58 H58 B Dy F20'
_chemical_formula_weight         1308.35
_chemical_melting_point          ?
_chemical_oxdiff_formula         C58H58BDyF20
loop_
_atom_type_symbol
_atom_type_description
_atom_type_scat_dispersion_real
_atom_type_scat_dispersion_imag
_atom_type_scat_source
C C 0.0033 0.0016 'International Tables Vol C Tables 4.2.6.8 and 6.1.1.4'
H H 0.0000 0.0000 'International Tables Vol C Tables 4.2.6.8 and 6.1.1.4'
B B 0.0013 0.0007 'International Tables Vol C Tables 4.2.6.8 and 6.1.1.4'
Dy Dy -0.1892 4.4098 'International Tables Vol C Tables 4.2.6.8 and 6.1.1.4'
F F 0.0171 0.0103 'International Tables Vol C Tables 4.2.6.8 and 6.1.1.4'

_shelx_space_group_comment       
;
The symmetry employed for this shelxl refinement is uniquely defined
by the following loop, which should always be used as a source of
symmetry information in preference to the above space-group names.
They are only intended as comments.
;
_space_group_crystal_system      triclinic
_space_group_IT_number           2
_space_group_name_H-M_alt        'P -1'
_space_group_name_Hall           '-P 1'
loop_
_space_group_symop_operation_xyz
'x, y, z'
'-x, -y, -z'

_cell_length_a                   11.287(3)
_cell_length_b                   11.804(4)
_cell_length_c                   18.747(14)
_cell_angle_alpha                107.27(5)
_cell_angle_beta                 95.31(4)
_cell_angle_gamma                100.58(3)
_cell_volume                     2316(2)
_cell_formula_units_Z            2
_cell_measurement_reflns_used    775
_cell_measurement_temperature    293
_cell_measurement_theta_max      25.7480
_cell_measurement_theta_min      2.0270
_shelx_estimated_absorpt_T_max   0.918
_shelx_estimated_absorpt_T_min   0.690
_exptl_absorpt_coefficient_mu    1.739
_exptl_absorpt_correction_T_max  1.00000
_exptl_absorpt_correction_T_min  0.43641
_exptl_absorpt_correction_type   multi-scan
_exptl_absorpt_process_details   
;
CrysAlisPro 1.171.39.46 (Rigaku Oxford Diffraction, 2018)
Empirical absorption correction using spherical harmonics,
 implemented in SCALE3 ABSPACK scaling algorithm.
;
_exptl_absorpt_special_details   ?
_exptl_crystal_colour            'clear colourless'
_exptl_crystal_colour_lustre     clear
_exptl_crystal_colour_primary    colourless
_exptl_crystal_density_diffrn    1.876
_exptl_crystal_density_meas      ?
_exptl_crystal_density_method    ?
_exptl_crystal_description       plate
_exptl_crystal_F_000             1314
_exptl_crystal_size_max          0.23
_exptl_crystal_size_mid          0.16
_exptl_crystal_size_min          0.05
_exptl_transmission_factor_max   ?
_exptl_transmission_factor_min   ?
_diffrn_ambient_pressure         3520000
_diffrn_reflns_av_R_equivalents  0.2422
_diffrn_reflns_av_unetI/netI     0.1896
_diffrn_reflns_Laue_measured_fraction_full 0.379
_diffrn_reflns_Laue_measured_fraction_max 0.379
_diffrn_reflns_limit_h_max       11
_diffrn_reflns_limit_h_min       -11
_diffrn_reflns_limit_k_max       11
_diffrn_reflns_limit_k_min       -11
_diffrn_reflns_limit_l_max       10
_diffrn_reflns_limit_l_min       -10
_diffrn_reflns_number            12789
_diffrn_reflns_point_group_measured_fraction_full 0.379
_diffrn_reflns_point_group_measured_fraction_max 0.379
_diffrn_reflns_theta_full        20.814
_diffrn_reflns_theta_max         20.814
_diffrn_reflns_theta_min         1.842
_diffrn_ambient_environment      air
_diffrn_ambient_temperature      293
_diffrn_detector                 'CCD plate'
_diffrn_detector_area_resol_mean 10.3590
_diffrn_detector_type            Atlas
_diffrn_measured_fraction_theta_full 0.379
_diffrn_measured_fraction_theta_max 0.379
_diffrn_measurement_details      
;
List of Runs (angles in degrees, time in seconds):

  # Type    Start    End  Width  t~exp~   \w     \q     \k     \f   Frames
#--------------------------------------------------------------------------
  1  \w    -31.00   9.00   1.00   30.00    --   12.55  81.00 151.00   40
  2  \w     13.00  56.00   1.00   30.00    --   12.55 -77.00-150.00   43
  3  \w    -13.00  34.00   1.00   30.00    --   12.55 -38.00-150.00   47
  4  \w    -32.00  25.00   1.00   30.00    --   12.55  39.00 -12.00   57
  5  \w     72.00 108.00   1.00   30.00    --   12.55 178.00  90.00   36
  6  \w    -28.00  20.00   1.00   30.00    --   12.55  53.00 162.00   48
  7  \w     58.00 109.00   1.00   30.00    --   12.55-178.00 -90.00   51
  8  \w    -35.00 -12.00   1.00   30.00    --  -13.41  77.00 -30.00   23
  9  \w      2.00  37.00   1.00   30.00    --  -13.41 -99.00-150.00   35
 10  \w     -8.00  31.00   1.00   30.00    --  -13.41 -81.00  29.00   39
 11  \w    -42.00  33.00   1.00   30.00    --  -13.41  13.00  -3.00   75
 12  \w     12.00  35.00   1.00   30.00    --   12.55 -77.00  60.00   23
 13  \w     12.00  35.00   1.00   30.00    --   12.55 -77.00  30.00   23
 14  \w     34.00  61.00   1.00   30.00    --   12.55 -99.00  60.00   27
 15  \w     34.00  61.00   1.00   30.00    --   12.55 -99.00  30.00   27
 16  \w    -14.00  33.00   1.00   30.00    --  -13.41 -38.00-180.00   47
 17  \w    -35.00 -12.00   1.00   30.00    --  -13.41  77.00 120.00   23
;
_diffrn_measurement_device       'four-circle diffractometer'
_diffrn_measurement_device_type  'SuperNova, Single source at offset/far, Atlas'
_diffrn_measurement_method       '\w scans'
_diffrn_orient_matrix_type       
'CrysAlisPro convention (1999,Acta A55,543-557)'
_diffrn_orient_matrix_UB_11      -0.0150647000
_diffrn_orient_matrix_UB_12      -0.0165615000
_diffrn_orient_matrix_UB_13      -0.0398604000
_diffrn_orient_matrix_UB_21      -0.0300776000
_diffrn_orient_matrix_UB_22      -0.0591172000
_diffrn_orient_matrix_UB_23      -0.0014318000
_diffrn_orient_matrix_UB_31      -0.0553001000
_diffrn_orient_matrix_UB_32      0.0198973000
_diffrn_orient_matrix_UB_33      0.0042861000
_diffrn_radiation_monochromator  mirror
_diffrn_radiation_probe          x-ray
_diffrn_radiation_type           MoK\a
_diffrn_radiation_wavelength     0.71073
_diffrn_source                   'micro-focus sealed X-ray tube'
_diffrn_source_type              'SuperNova (Mo) X-ray Source'
_reflns_Friedel_coverage         0.000
_reflns_Friedel_fraction_full    .
_reflns_Friedel_fraction_max     .
_reflns_number_gt                886
_reflns_number_total             1834
_reflns_odcompleteness_completeness 38.60
_reflns_odcompleteness_iscentric 1
_reflns_odcompleteness_theta     20.77
_reflns_special_details          
;
 Reflections were merged by SHELXL according to the crystal
 class for the calculation of statistics and refinement.
 
 _reflns_Friedel_fraction is defined as the number of unique
 Friedel pairs measured divided by the number that would be
 possible theoretically, ignoring centric projections and
 systematic absences.
;
_reflns_threshold_expression     'I > 2\s(I)'
_computing_cell_refinement       'CrysAlisPro 1.171.39.46 (Rigaku OD, 2018)'
_computing_data_collection       'CrysAlisPro 1.171.39.46 (Rigaku OD, 2018)'
_computing_data_reduction        'CrysAlisPro 1.171.39.46 (Rigaku OD, 2018)'
_computing_molecular_graphics    'Olex2 (Dolomanov et al., 2009)'
_computing_publication_material  'Olex2 (Dolomanov et al., 2009)'
_computing_structure_refinement  'ShelXL (Sheldrick, 2015)'
_computing_structure_solution    'ShelXT (Sheldrick, 2015)'
_refine_diff_density_max         0.568
_refine_diff_density_min         -1.037
_refine_diff_density_rms         0.125
_refine_ls_extinction_coef       .
_refine_ls_extinction_method     none
_refine_ls_goodness_of_fit_ref   1.188
_refine_ls_hydrogen_treatment    constr
_refine_ls_matrix_type           full
_refine_ls_number_parameters     271
_refine_ls_number_reflns         1834
_refine_ls_number_restraints     89
_refine_ls_R_factor_all          0.2501
_refine_ls_R_factor_gt           0.1524
_refine_ls_restrained_S_all      1.174
_refine_ls_shift/su_max          0.000
_refine_ls_shift/su_mean         0.000
_refine_ls_structure_factor_coef Fsqd
_refine_ls_weighting_details     
'w=1/[\s^2^(Fo^2^)+(0.2000P)^2^] where P=(Fo^2^+2Fc^2^)/3'
_refine_ls_weighting_scheme      calc
_refine_ls_wR_factor_gt          0.3403
_refine_ls_wR_factor_ref         0.3967
_refine_special_details          ?
_olex2_refinement_description    
;
1. Fixed Uiso
 At 1.2 times of:
  All C(H) groups
 At 1.5 times of:
  All C(H,H,H) groups
2. Restrained distances
 C27-C19
 1.55 with sigma of 0.1
 C7-C6 \\sim C8-C6 \\sim C9-C6
 with sigma of 0.02
 C13-C10 \\sim C11-C10 \\sim C12-C10
 with sigma of 0.02
 C17-C14 \\sim C15-C14 \\sim C16-C14
 with sigma of 0.02
 C26-C23 \\sim C25-C23 \\sim C24-C23
 with sigma of 0.02
 C33-C31 \\sim C34-C31 \\sim C32-C31
 with sigma of 0.02
 C30-C27 \\sim C29-C27 \\sim C28-C27
 with sigma of 0.02
 C7-C8 \\sim C7-C9 \\sim C8-C9
 with sigma of 0.02
 C13-C11 \\sim C13-C12 \\sim C11-C12
 with sigma of 0.02
 C17-C15 \\sim C17-C16 \\sim C16-C15
 with sigma of 0.02
 C26-C25 \\sim C25-C24 \\sim C25-C24
 with sigma of 0.02
 C33-C34 \\sim C33-C32 \\sim C34-C32
 with sigma of 0.02
 C30-C29 \\sim C30-C28 \\sim C29-C28
 with sigma of 0.02
 C7-C1 \\sim C8-C1 \\sim C9-C1
 with sigma of 0.02
 C13-C2 \\sim C11-C2 \\sim C12-C2
 with sigma of 0.02
 C17-C4 \\sim C15-C4 \\sim C16-C4
 with sigma of 0.02
 C26-C18 \\sim C25-C18 \\sim C24-C18
 with sigma of 0.02
 C33-C21 \\sim C34-C21 \\sim C32-C21
 with sigma of 0.02
 C30-C19 \\sim C29-C19 \\sim C28-C19
 with sigma of 0.02
3. Restrained planarity
 C54, C55, C56, C57, C58, F16, F17, F18, F19, F20, B1, C53
 with sigma of 0.1
 C47, C52, C51, C50, C49, C48, F15, F14, F13, F12, F11, B1
 with sigma of 0.1
 C35, C36, C37, C38, C39, C40, F1, F2, F3, F4, F5, B1
 with sigma of 0.1
 C41, C46, C45, C44, C43, C42, F10, F9, F8, F7, F6, B1
 with sigma of 0.1
4.a Me refined with riding coordinates:
 C7(H7A,H7B,H7C), C13(H13A,H13B,H13C), C15(H15A,H15B,H15C), C17(H17A,H17B,
 H17C), C30(H30A,H30B,H30C), C32(H32A,H32B,H32C), C33(H33A,H33B,H33C)
4.b Aromatic/amide H refined with riding coordinates:
 C3(H3), C5(H5), C20(H20), C22(H22)
4.c Fitted pentagon refined as free rotating group:
 C1(C2,C3,C4,C5), C21(C20,C19,C18,C22)
4.d Fitted hexagon refined as free rotating group:
 C35(C40,C39,C38,C37,C36), C41(C42,C43,C44,C45,C46), C47(C48,C49,C50,C51,C52),
 C53(C58,C57,C56,C55,C54)
4.e Idealised Me refined as rotating group:
 C8(H8A,H8B,H8C), C9(H9A,H9B,H9C), C11(H11A,H11B,H11C), C12(H12A,H12B,H12C),
 C16(H16A,H16B,H16C), C24(H24A,H24B,H24C), C25(H25A,H25B,H25C), C26(H26A,H26B,
 H26C), C28(H28A,H28B,H28C), C29(H29A,H29B,H29C), C34(H34A,H34B,H34C)
;
_atom_sites_solution_hydrogens   geom
_atom_sites_solution_primary     dual
_atom_sites_solution_secondary   ?
loop_
_atom_site_label
_atom_site_type_symbol
_atom_site_fract_x
_atom_site_fract_y
_atom_site_fract_z
_atom_site_U_iso_or_equiv
_atom_site_adp_type
_atom_site_occupancy
_atom_site_site_symmetry_order
_atom_site_calc_flag
_atom_site_refinement_flags_posn
_atom_site_refinement_flags_adp
_atom_site_refinement_flags_occupancy
_atom_site_disorder_assembly
_atom_site_disorder_group
Dy1 Dy 0.6917(3) 0.8445(3) 0.7228(4) 0.145(6) Uani 1 1 d . . . . .
C1 C 0.570(2) 0.995(3) 0.720(3) 0.053(12) Uiso 1 1 d D . . . .
C2 C 0.509(4) 0.931(4) 0.764(3) 0.18(4) Uiso 1 1 d DG . . . .
C3 C 0.451(3) 0.813(3) 0.715(4) 0.13(2) Uiso 1 1 d G . . . .
H3 H 0.404279 0.751747 0.729521 0.153 Uiso 1 1 calc R . . . .
C4 C 0.475(3) 0.804(3) 0.641(3) 0.071(14) Uiso 1 1 d DG . . . .
C5 C 0.549(3) 0.917(4) 0.644(3) 0.13(2) Uiso 1 1 d G . . . .
H5 H 0.578751 0.935688 0.603266 0.151 Uiso 1 1 calc R . . . .
C6 C 0.661(4) 1.124(5) 0.752(3) 0.12(2) Uiso 1 1 d D . . . .
C7 C 0.775(3) 1.101(4) 0.794(3) 0.12(2) Uiso 1 1 d D . . . .
H7A H 0.812402 1.047814 0.758593 0.178 Uiso 1 1 calc R . . . .
H7B H 0.832358 1.177107 0.818787 0.178 Uiso 1 1 calc R . . . .
H7C H 0.750473 1.064323 0.831390 0.178 Uiso 1 1 calc R . . . .
C8 C 0.595(4) 1.210(4) 0.805(3) 0.12(2) Uiso 1 1 d D . . . .
H8A H 0.520992 1.213977 0.777372 0.180 Uiso 1 1 calc GR . . . .
H8B H 0.646916 1.289335 0.826029 0.180 Uiso 1 1 calc GR . . . .
H8C H 0.575236 1.178305 0.845596 0.180 Uiso 1 1 calc GR . . . .
C9 C 0.689(4) 1.163(4) 0.682(4) 0.101(18) Uiso 1 1 d D . . . .
H9A H 0.689216 1.092713 0.640401 0.151 Uiso 1 1 calc GR . . . .
H9B H 0.767039 1.218474 0.694021 0.151 Uiso 1 1 calc GR . . . .
H9C H 0.627052 1.202820 0.668734 0.151 Uiso 1 1 calc GR . . . .
C10 C 0.477(3) 0.950(3) 0.841(5) 0.089(17) Uiso 1 1 d D . . . .
C11 C 0.592(4) 1.006(3) 0.907(4) 0.082(15) Uiso 1 1 d D . . . .
H11A H 0.616198 0.942226 0.923027 0.124 Uiso 1 1 calc GR . . . .
H11B H 0.570659 1.063550 0.949650 0.124 Uiso 1 1 calc GR . . . .
H11C H 0.658671 1.046745 0.889198 0.124 Uiso 1 1 calc GR . . . .
C12 C 0.410(4) 0.826(4) 0.854(5) 0.100(18) Uiso 1 1 d D . . . .
H12A H 0.334347 0.836078 0.871342 0.150 Uiso 1 1 calc GR . . . .
H12B H 0.461713 0.807837 0.890441 0.150 Uiso 1 1 calc GR . . . .
H12C H 0.394513 0.760649 0.806661 0.150 Uiso 1 1 calc GR . . . .
C13 C 0.385(4) 1.040(4) 0.862(5) 0.15(3) Uiso 1 1 d D . . . .
H13A H 0.367819 1.048167 0.911842 0.220 Uiso 1 1 calc R . . . .
H13B H 0.422955 1.118321 0.859175 0.220 Uiso 1 1 calc R . . . .
H13C H 0.310982 1.007554 0.826222 0.220 Uiso 1 1 calc R . . . .
C14 C 0.419(3) 0.699(5) 0.564(4) 0.096(18) Uiso 1 1 d D . . . .
C15 C 0.517(4) 0.637(3) 0.519(4) 0.087(16) Uiso 1 1 d D . . . .
H15A H 0.475620 0.574851 0.473249 0.130 Uiso 1 1 calc R . . . .
H15B H 0.573305 0.697704 0.506904 0.130 Uiso 1 1 calc R . . . .
H15C H 0.561046 0.601780 0.549941 0.130 Uiso 1 1 calc R . . . .
C16 C 0.345(3) 0.743(4) 0.504(3) 0.082(15) Uiso 1 1 d D . . . .
H16A H 0.299373 0.799440 0.529510 0.123 Uiso 1 1 calc GR . . . .
H16B H 0.290639 0.674208 0.467266 0.123 Uiso 1 1 calc GR . . . .
H16C H 0.401788 0.782731 0.478717 0.123 Uiso 1 1 calc GR . . . .
C17 C 0.324(4) 0.587(4) 0.573(5) 0.15(3) Uiso 1 1 d D . . . .
H17A H 0.294027 0.527154 0.523795 0.222 Uiso 1 1 calc R . . . .
H17B H 0.363966 0.550396 0.604831 0.222 Uiso 1 1 calc R . . . .
H17C H 0.256901 0.614880 0.594640 0.222 Uiso 1 1 calc R . . . .
C21 C 0.861(3) 0.798(4) 0.631(3) 0.11(2) Uiso 1 1 d D . . . .
C20 C 0.919(2) 0.874(2) 0.705(3) 0.080(16) Uiso 1 1 d G . . . .
H20 H 0.964372 0.953141 0.716863 0.096 Uiso 1 1 calc R . . . .
C19 C 0.895(3) 0.808(3) 0.756(3) 0.091(18) Uiso 1 1 d DG . . . .
C18 C 0.822(3) 0.691(3) 0.714(3) 0.10(2) Uiso 1 1 d DG . . . .
C22 C 0.801(3) 0.685(3) 0.637(3) 0.088(18) Uiso 1 1 d G . . . .
H22 H 0.756382 0.617966 0.597363 0.105 Uiso 1 1 calc R . . . .
C23 C 0.745(2) 0.599(2) 0.746(3) 0.037(10) Uiso 1 1 d D . . . .
C24 C 0.651(5) 0.661(5) 0.784(4) 0.087(16) Uiso 1 1 d D . . . .
H24A H 0.690830 0.740738 0.817553 0.131 Uiso 1 1 calc GR . . . .
H24B H 0.612664 0.613909 0.813337 0.131 Uiso 1 1 calc GR . . . .
H24C H 0.590852 0.666965 0.747079 0.131 Uiso 1 1 calc GR . . . .
C25 C 0.831(4) 0.573(4) 0.803(3) 0.077(14) Uiso 1 1 d D . . . .
H25A H 0.911623 0.584317 0.789967 0.116 Uiso 1 1 calc GR . . . .
H25B H 0.803945 0.490389 0.801843 0.116 Uiso 1 1 calc GR . . . .
H25C H 0.831258 0.627337 0.852265 0.116 Uiso 1 1 calc GR . . . .
C26 C 0.693(3) 0.484(3) 0.680(4) 0.078(15) Uiso 1 1 d D . . . .
H26A H 0.649938 0.504181 0.640029 0.118 Uiso 1 1 calc GR . . . .
H26B H 0.638330 0.427850 0.695684 0.118 Uiso 1 1 calc GR . . . .
H26C H 0.758578 0.448222 0.661038 0.118 Uiso 1 1 calc GR . . . .
C27 C 0.961(3) 0.865(3) 0.829(4) 0.061(13) Uiso 1 1 d D . . . .
C28 C 0.896(4) 0.886(4) 0.910(4) 0.084(15) Uiso 1 1 d D . . . .
H28A H 0.864967 0.958187 0.919607 0.126 Uiso 1 1 calc GR . . . .
H28B H 0.956341 0.893012 0.951287 0.126 Uiso 1 1 calc GR . . . .
H28C H 0.830457 0.816961 0.902884 0.126 Uiso 1 1 calc GR . . . .
C29 C 1.043(3) 1.011(3) 0.862(5) 0.091(17) Uiso 1 1 d D . . . .
H29A H 1.095003 1.025663 0.826299 0.137 Uiso 1 1 calc GR . . . .
H29B H 1.092432 1.024944 0.909630 0.137 Uiso 1 1 calc GR . . . .
H29C H 0.988605 1.065771 0.868613 0.137 Uiso 1 1 calc GR . . . .
C30 C 1.076(4) 0.816(5) 0.867(5) 0.17(3) Uiso 1 1 d D . . . .
H30A H 1.107152 0.869245 0.917815 0.258 Uiso 1 1 calc R . . . .
H30B H 1.046120 0.734845 0.868400 0.258 Uiso 1 1 calc R . . . .
H30C H 1.140530 0.815368 0.837110 0.258 Uiso 1 1 calc R . . . .
C31 C 0.884(2) 0.830(3) 0.565(4) 0.066(14) Uiso 1 1 d D . . . .
C32 C 0.815(4) 0.929(4) 0.553(5) 0.11(2) Uiso 1 1 d D . . . .
H32A H 0.834119 0.946714 0.507593 0.171 Uiso 1 1 calc R . . . .
H32B H 0.728530 0.898996 0.547286 0.171 Uiso 1 1 calc R . . . .
H32C H 0.840269 1.002118 0.595257 0.171 Uiso 1 1 calc R . . . .
C33 C 0.846(4) 0.718(4) 0.489(4) 0.12(2) Uiso 1 1 d D . . . .
H33A H 0.863653 0.744600 0.447235 0.185 Uiso 1 1 calc R . . . .
H33B H 0.890955 0.657009 0.492121 0.185 Uiso 1 1 calc R . . . .
H33C H 0.760186 0.683321 0.482961 0.185 Uiso 1 1 calc R . . . .
C34 C 1.024(3) 0.885(4) 0.567(6) 0.102(18) Uiso 1 1 d D . . . .
H34A H 1.058336 0.940219 0.616648 0.153 Uiso 1 1 calc GR . . . .
H34B H 1.031821 0.927370 0.530704 0.153 Uiso 1 1 calc GR . . . .
H34C H 1.067231 0.820209 0.554877 0.153 Uiso 1 1 calc GR . . . .
F1 F 0.776(2) 0.386(2) 0.257(3) 0.084(8) Uiso 1 1 d . . . . .
F2 F 0.935(2) 0.361(2) 0.372(3) 0.081(8) Uiso 1 1 d . . . . .
F3 F 1.110(3) 0.542(3) 0.453(4) 0.116(10) Uiso 1 1 d . . . . .
F4 F 1.158(3) 0.763(3) 0.434(4) 0.145(13) Uiso 1 1 d . . . . .
F5 F 1.005(2) 0.792(2) 0.317(3) 0.078(7) Uiso 1 1 d . . . . .
F6 F 0.843(2) 0.905(2) 0.260(3) 0.093(8) Uiso 1 1 d . . . . .
F7 F 0.733(2) 1.051(2) 0.359(3) 0.091(8) Uiso 1 1 d . . . . .
F8 F 0.581(2) 0.963(2) 0.441(3) 0.093(9) Uiso 1 1 d . . . . .
F9 F 0.523(3) 0.722(3) 0.412(3) 0.105(9) Uiso 1 1 d . . . . .
F10 F 0.621(2) 0.576(2) 0.316(3) 0.087(8) Uiso 1 1 d . . . . .
F11 F 1.054(3) 0.616(3) 0.191(4) 0.123(11) Uiso 1 1 d . . . . .
F12 F 1.124(3) 0.615(2) 0.065(4) 0.103(9) Uiso 1 1 d . . . . .
F13 F 0.991(4) 0.689(3) -0.020(5) 0.18(2) Uiso 1 1 d . . . . .
F14 F 0.777(2) 0.755(2) 0.003(3) 0.096(9) Uiso 1 1 d . . . . .
F15 F 0.697(2) 0.743(2) 0.120(4) 0.098(9) Uiso 1 1 d . . . . .
F16 F 0.520(2) 0.597(3) 0.172(3) 0.096(9) Uiso 1 1 d . . . . .
F17 F 0.396(3) 0.445(3) 0.054(4) 0.143(13) Uiso 1 1 d . . . . .
F18 F 0.504(4) 0.283(4) -0.018(4) 0.153(14) Uiso 1 1 d . . . . .
F19 F 0.727(3) 0.255(3) 0.006(4) 0.105(10) Uiso 1 1 d . . . . .
F20 F 0.858(3) 0.421(3) 0.120(3) 0.102(9) Uiso 1 1 d . . . . .
C35 C 0.883(3) 0.593(3) 0.288(2) 0.084(16) Uiso 1 1 d . . . . .
C40 C 0.979(3) 0.687(2) 0.331(3) 0.11(2) Uiso 1 1 d G . . . .
C39 C 1.058(3) 0.670(3) 0.387(3) 0.073(14) Uiso 1 1 d G . . . .
C38 C 1.041(3) 0.557(3) 0.399(2) 0.084(16) Uiso 1 1 d G . . . .
C37 C 0.945(3) 0.463(2) 0.355(3) 0.097(18) Uiso 1 1 d G . . . .
C36 C 0.866(3) 0.481(3) 0.300(3) 0.098(18) Uiso 1 1 d G . . . .
C41 C 0.737(2) 0.737(2) 0.288(2) 0.067(13) Uiso 1 1 d . . . . .
C42 C 0.764(2) 0.862(3) 0.301(2) 0.072(14) Uiso 1 1 d G . . . .
C43 C 0.709(2) 0.938(2) 0.352(3) 0.085(16) Uiso 1 1 d G . . . .
C44 C 0.625(2) 0.889(3) 0.391(2) 0.080(15) Uiso 1 1 d G . . . .
C45 C 0.597(2) 0.764(3) 0.378(2) 0.101(18) Uiso 1 1 d G . . . .
C46 C 0.653(3) 0.689(2) 0.327(3) 0.098(18) Uiso 1 1 d G . . . .
C47 C 0.873(4) 0.672(2) 0.155(3) 0.077(15) Uiso 1 1 d . . . . .
C48 C 0.984(3) 0.643(2) 0.141(3) 0.15(3) Uiso 1 1 d G . . . .
C49 C 1.029(3) 0.651(2) 0.076(3) 0.076(15) Uiso 1 1 d G . . . .
C50 C 0.963(4) 0.688(3) 0.024(3) 0.11(2) Uiso 1 1 d G . . . .
C51 C 0.851(4) 0.718(2) 0.038(3) 0.14(2) Uiso 1 1 d G . . . .
C52 C 0.806(2) 0.710(2) 0.103(4) 0.095(18) Uiso 1 1 d G . . . .
C53 C 0.704(4) 0.514(3) 0.151(3) 0.099(18) Uiso 1 1 d . . . . .
C58 C 0.751(2) 0.422(4) 0.106(3) 0.104(19) Uiso 1 1 d G . . . .
C57 C 0.677(4) 0.336(3) 0.042(3) 0.080(15) Uiso 1 1 d G . . . .
C56 C 0.557(4) 0.342(3) 0.024(3) 0.15(3) Uiso 1 1 d G . . . .
C55 C 0.510(2) 0.434(4) 0.070(3) 0.063(13) Uiso 1 1 d G . . . .
C54 C 0.584(4) 0.520(3) 0.134(3) 0.102(19) Uiso 1 1 d G . . . .
B1 B 0.802(6) 0.640(5) 0.236(4) 0.16(4) Uiso 1 1 d . . . . .

loop_
_atom_site_aniso_label
_atom_site_aniso_U_11
_atom_site_aniso_U_22
_atom_site_aniso_U_33
_atom_site_aniso_U_23
_atom_site_aniso_U_13
_atom_site_aniso_U_12
Dy1 0.0703(19) 0.123(3) 0.253(19) 0.078(6) 0.032(5) 0.0172(18)

_geom_special_details            
;
 All esds (except the esd in the dihedral angle between two l.s. planes)
 are estimated using the full covariance matrix.  The cell esds are taken
 into account individually in the estimation of esds in distances, angles
 and torsion angles; correlations between esds in cell parameters are only
 used when they are defined by crystal symmetry.  An approximate (isotropic)
 treatment of cell esds is used for estimating esds involving l.s. planes.
;
loop_
_geom_bond_atom_site_label_1
_geom_bond_atom_site_label_2
_geom_bond_distance
_geom_bond_site_symmetry_2
_geom_bond_publ_flag
Dy1 C1 2.45(3) . ?
Dy1 C2 2.54(4) . ?
Dy1 C3 2.66(3) . ?
Dy1 C4 2.64(4) . ?
Dy1 C5 2.51(4) . ?
Dy1 C21 2.71(4) . ?
Dy1 C20 2.59(3) . ?
Dy1 C19 2.46(3) . ?
Dy1 C18 2.51(3) . ?
Dy1 C22 2.66(3) . ?
C1 C2 1.4200 . ?
C1 C5 1.4200 . ?
C1 C6 1.58(6) . ?
C2 C3 1.4200 . ?
C2 C10 1.49(9) . ?
C3 C4 1.4200 . ?
C4 C5 1.4200 . ?
C4 C14 1.58(8) . ?
C6 C7 1.56(3) . ?
C6 C8 1.54(3) . ?
C6 C9 1.55(3) . ?
C10 C11 1.61(5) . ?
C10 C12 1.60(5) . ?
C10 C13 1.61(5) . ?
C14 C15 1.61(4) . ?
C14 C16 1.61(5) . ?
C14 C17 1.61(4) . ?
C21 C20 1.4200 . ?
C21 C22 1.4200 . ?
C21 C31 1.43(7) . ?
C20 C19 1.4200 . ?
C19 C18 1.4200 . ?
C19 C27 1.40(7) . ?
C18 C22 1.4200 . ?
C18 C23 1.56(4) . ?
C23 C24 1.51(3) . ?
C23 C25 1.51(3) . ?
C23 C26 1.51(3) . ?
C27 C28 1.71(6) . ?
C27 C29 1.70(6) . ?
C27 C30 1.70(6) . ?
C31 C32 1.59(4) . ?
C31 C33 1.58(4) . ?
C31 C34 1.59(4) . ?
F1 C36 1.35(5) . ?
F2 C37 1.32(3) . ?
F3 C38 1.31(6) . ?
F4 C39 1.43(6) . ?
F5 C40 1.33(3) . ?
F6 C42 1.34(4) . ?
F7 C43 1.28(3) . ?
F8 C44 1.29(4) . ?
F9 C45 1.21(4) . ?
F10 C46 1.26(3) . ?
F11 C48 1.32(6) . ?
F12 C49 1.24(3) . ?
F13 C50 0.92(9) . ?
F14 C51 1.25(5) . ?
F15 C52 1.39(3) . ?
F16 C54 1.34(4) . ?
F17 C55 1.32(4) . ?
F18 C56 0.94(8) . ?
F19 C57 1.26(4) . ?
F20 C58 1.22(4) . ?
C35 C40 1.3900 . ?
C35 C36 1.3900 . ?
C35 B1 1.57(7) . ?
C40 C39 1.3900 . ?
C39 C38 1.3900 . ?
C38 C37 1.3900 . ?
C37 C36 1.3900 . ?
C41 C42 1.3900 . ?
C41 C46 1.3900 . ?
C41 B1 1.61(7) . ?
C42 C43 1.3900 . ?
C43 C44 1.3900 . ?
C44 C45 1.3900 . ?
C45 C46 1.3900 . ?
C47 C48 1.3900 . ?
C47 C52 1.3900 . ?
C47 B1 1.89(7) . ?
C48 C49 1.3900 . ?
C49 C50 1.3900 . ?
C50 C51 1.3900 . ?
C51 C52 1.3900 . ?
C53 C58 1.3900 . ?
C53 C54 1.3900 . ?
C53 B1 1.90(7) . ?
C58 C57 1.3900 . ?
C57 C56 1.3900 . ?
C56 C55 1.3900 . ?
C55 C54 1.3900 . ?

loop_
_geom_angle_atom_site_label_1
_geom_angle_atom_site_label_2
_geom_angle_atom_site_label_3
_geom_angle
_geom_angle_site_symmetry_1
_geom_angle_site_symmetry_3
_geom_angle_publ_flag
C1 Dy1 C2 33.0(4) . . ?
C1 Dy1 C3 53.3(4) . . ?
C1 Dy1 C4 53.5(5) . . ?
C1 Dy1 C5 33.3(4) . . ?
C1 Dy1 C21 122.7(13) . . ?
C1 Dy1 C20 123.2(9) . . ?
C1 Dy1 C19 146.6(11) . . ?
C1 Dy1 C18 174.6(16) . . ?
C1 Dy1 C22 143.3(17) . . ?
C2 Dy1 C3 31.6(4) . . ?
C2 Dy1 C4 52.6(4) . . ?
C2 Dy1 C21 154.2(13) . . ?
C2 Dy1 C20 150.8(12) . . ?
C2 Dy1 C22 154.8(13) . . ?
C3 Dy1 C21 139.9(17) . . ?
C3 Dy1 C22 123.7(13) . . ?
C4 Dy1 C3 31.1(3) . . ?
C4 Dy1 C21 110.2(15) . . ?
C4 Dy1 C22 103.7(12) . . ?
C5 Dy1 C2 54.1(4) . . ?
C5 Dy1 C3 52.7(4) . . ?
C5 Dy1 C4 31.9(5) . . ?
C5 Dy1 C21 100.8(12) . . ?
C5 Dy1 C20 118.3(13) . . ?
C5 Dy1 C18 142.6(16) . . ?
C5 Dy1 C22 111.6(14) . . ?
C20 Dy1 C3 169.6(18) . . ?
C20 Dy1 C4 138.5(17) . . ?
C20 Dy1 C21 31.0(4) . . ?
C20 Dy1 C22 51.8(4) . . ?
C19 Dy1 C2 149.4(15) . . ?
C19 Dy1 C3 155.7(13) . . ?
C19 Dy1 C4 156.5(12) . . ?
C19 Dy1 C5 150.6(13) . . ?
C19 Dy1 C21 52.5(4) . . ?
C19 Dy1 C20 32.5(3) . . ?
C19 Dy1 C18 33.1(3) . . ?
C19 Dy1 C22 53.1(3) . . ?
C18 Dy1 C2 151.8(12) . . ?
C18 Dy1 C3 129.1(9) . . ?
C18 Dy1 C4 125.3(12) . . ?
C18 Dy1 C21 52.0(4) . . ?
C18 Dy1 C20 53.5(3) . . ?
C18 Dy1 C22 31.7(3) . . ?
C22 Dy1 C21 30.6(4) . . ?
C2 C1 Dy1 77.3(15) . . ?
C2 C1 C5 108.0 . . ?
C2 C1 C6 125(3) . . ?
C5 C1 Dy1 75.8(18) . . ?
C5 C1 C6 126(3) . . ?
C6 C1 Dy1 106.7(14) . . ?
C1 C2 Dy1 69.8(13) . . ?
C1 C2 C3 108.0 . . ?
C1 C2 C10 141(3) . . ?
C3 C2 Dy1 78.8(12) . . ?
C3 C2 C10 110(3) . . ?
C10 C2 Dy1 123(2) . . ?
C2 C3 Dy1 69.7(13) . . ?
C2 C3 C4 108.0 . . ?
C4 C3 Dy1 73.7(17) . . ?
C3 C4 Dy1 75.3(16) . . ?
C3 C4 C14 129(3) . . ?
C5 C4 Dy1 69.0(11) . . ?
C5 C4 C3 108.0 . . ?
C5 C4 C14 122(3) . . ?
C14 C4 Dy1 127.8(17) . . ?
C1 C5 Dy1 71.0(16) . . ?
C4 C5 Dy1 79.1(11) . . ?
C4 C5 C1 108.0 . . ?
C7 C6 C1 104(2) . . ?
C8 C6 C1 107(3) . . ?
C8 C6 C7 113(2) . . ?
C8 C6 C9 113(2) . . ?
C9 C6 C1 106(3) . . ?
C9 C6 C7 113(2) . . ?
C2 C10 C11 114(3) . . ?
C2 C10 C12 113(4) . . ?
C2 C10 C13 113(4) . . ?
C11 C10 C13 105(4) . . ?
C12 C10 C11 105(4) . . ?
C12 C10 C13 105(4) . . ?
C4 C14 C15 115(3) . . ?
C4 C14 C16 114(3) . . ?
C4 C14 C17 115(3) . . ?
C15 C14 C16 104(4) . . ?
C17 C14 C15 104(3) . . ?
C17 C14 C16 105(4) . . ?
C20 C21 Dy1 69.8(13) . . ?
C20 C21 C22 108.0 . . ?
C20 C21 C31 122(3) . . ?
C22 C21 Dy1 72.9(9) . . ?
C22 C21 C31 129(3) . . ?
C31 C21 Dy1 131.4(18) . . ?
C21 C20 Dy1 79.2(15) . . ?
C19 C20 Dy1 68.8(14) . . ?
C19 C20 C21 108.0 . . ?
C20 C19 Dy1 78.7(14) . . ?
C20 C19 C18 108.0 . . ?
C18 C19 Dy1 75.3(11) . . ?
C27 C19 Dy1 121.0(19) . . ?
C27 C19 C20 115(3) . . ?
C27 C19 C18 136(3) . . ?
C19 C18 Dy1 71.6(12) . . ?
C19 C18 C23 127(2) . . ?
C22 C18 Dy1 80.1(16) . . ?
C22 C18 C19 108.0 . . ?
C22 C18 C23 122(3) . . ?
C23 C18 Dy1 101.4(13) . . ?
C21 C22 Dy1 76.5(10) . . ?
C18 C22 Dy1 68.2(15) . . ?
C18 C22 C21 108.0 . . ?
C24 C23 C18 106.8(18) . . ?
C25 C23 C18 107.3(18) . . ?
C25 C23 C24 110(2) . . ?
C25 C23 C26 110(2) . . ?
C26 C23 C18 106.9(18) . . ?
C26 C23 C24 115(4) . . ?
C19 C27 C28 124(3) . . ?
C19 C27 C29 125(3) . . ?
C19 C27 C30 125(3) . . ?
C29 C27 C28 91(4) . . ?
C30 C27 C28 92(4) . . ?
C30 C27 C29 91(4) . . ?
C21 C31 C32 113(3) . . ?
C21 C31 C33 113(3) . . ?
C21 C31 C34 113(3) . . ?
C32 C31 C34 105(3) . . ?
C33 C31 C32 106(3) . . ?
C33 C31 C34 105(3) . . ?
C40 C35 C36 120.0 . . ?
C40 C35 B1 110(3) . . ?
C36 C35 B1 130(3) . . ?
F5 C40 C35 121(4) . . ?
F5 C40 C39 119(3) . . ?
C39 C40 C35 120.0 . . ?
C40 C39 F4 123(3) . . ?
C40 C39 C38 120.0 . . ?
C38 C39 F4 117(3) . . ?
F3 C38 C39 120(3) . . ?
F3 C38 C37 119(3) . . ?
C37 C38 C39 120.0 . . ?
F2 C37 C38 115(4) . . ?
F2 C37 C36 125(4) . . ?
C38 C37 C36 120.0 . . ?
F1 C36 C35 121(3) . . ?
F1 C36 C37 119(3) . . ?
C37 C36 C35 120.0 . . ?
C42 C41 C46 120.0 . . ?
C42 C41 B1 126(3) . . ?
C46 C41 B1 114(3) . . ?
F6 C42 C41 118(2) . . ?
F6 C42 C43 122(2) . . ?
C43 C42 C41 120.0 . . ?
F7 C43 C42 118(3) . . ?
F7 C43 C44 122(3) . . ?
C42 C43 C44 120.0 . . ?
F8 C44 C43 118(3) . . ?
F8 C44 C45 122(3) . . ?
C45 C44 C43 120.0 . . ?
F9 C45 C44 120(3) . . ?
F9 C45 C46 120(3) . . ?
C44 C45 C46 120.0 . . ?
F10 C46 C41 123(3) . . ?
F10 C46 C45 117(3) . . ?
C45 C46 C41 120.0 . . ?
C48 C47 C52 120.0 . . ?
C48 C47 B1 120(4) . . ?
C52 C47 B1 120(4) . . ?
F11 C48 C47 122(4) . . ?
F11 C48 C49 118(4) . . ?
C47 C48 C49 120.0 . . ?
F12 C49 C48 116(5) . . ?
F12 C49 C50 124(5) . . ?
C48 C49 C50 120.0 . . ?
F13 C50 C49 119(6) . . ?
F13 C50 C51 121(6) . . ?
C51 C50 C49 120.0 . . ?
F14 C51 C50 133(5) . . ?
F14 C51 C52 107(5) . . ?
C52 C51 C50 120.0 . . ?
C47 C52 F15 119(5) . . ?
C51 C52 F15 121(4) . . ?
C51 C52 C47 120.0 . . ?
C58 C53 C54 120.0 . . ?
C58 C53 B1 122(3) . . ?
C54 C53 B1 117(3) . . ?
F20 C58 C53 119(4) . . ?
F20 C58 C57 120(4) . . ?
C53 C58 C57 120.0 . . ?
F19 C57 C58 115(4) . . ?
F19 C57 C56 125(4) . . ?
C56 C57 C58 120.0 . . ?
F18 C56 C57 121(5) . . ?
F18 C56 C55 119(5) . . ?
C55 C56 C57 120.0 . . ?
F17 C55 C56 122(4) . . ?
F17 C55 C54 118(4) . . ?
C56 C55 C54 120.0 . . ?
F16 C54 C53 129(4) . . ?
F16 C54 C55 111(4) . . ?
C55 C54 C53 120.0 . . ?
C35 B1 C41 109(3) . . ?
C35 B1 C47 115(4) . . ?
C35 B1 C53 113(3) . . ?
C41 B1 C47 120(3) . . ?
C41 B1 C53 118(3) . . ?
C47 B1 C53 78(2) . . ?

_shelx_res_file                  
;
TITL dy60_hp8_38deg_a.res in P-1
    dy60_hp8_38deg.res
    created by SHELXL-2018/3 at 09:26:49 on 04-Mar-2020
REM Old TITL Dy60_HP8_38deg in P-1
REM SHELXT solution in P-1: R1 0.362, Rweak 0.294, Alpha 0.287
REM <I/s> 0.000 for 0 systematic absences, Orientation as input
REM Formula found by SHELXT: C144 B8 F48 I3
CELL 0.71073 11.2869 11.8038 18.7471 107.268 95.305 100.581
ZERR 2 0.003 0.0044 0.0144 0.054 0.044 0.027
LATT 1
SFAC C H B Dy F
UNIT 116 116 2 2 40
DFIX 1.55 0.1 C27 C19
SADI C7 C6 C8 C6 C9 C6
SADI C13 C10 C11 C10 C12 C10
SADI C17 C14 C15 C14 C16 C14
SADI C26 C23 C25 C23 C24 C23
SADI C33 C31 C34 C31 C32 C31
SADI C30 C27 C29 C27 C28 C27
SADI C7 C8 C7 C9 C8 C9
SADI C13 C11 C13 C12 C11 C12
SADI C17 C15 C17 C16 C16 C15
SADI C26 C25 C25 C24 C25 C24
SADI C33 C34 C33 C32 C34 C32
SADI C30 C29 C30 C28 C29 C28
SADI C7 C1 C8 C1 C9 C1
SADI C13 C2 C11 C2 C12 C2
SADI C17 C4 C15 C4 C16 C4
SADI C26 C18 C25 C18 C24 C18
SADI C33 C21 C34 C21 C32 C21
SADI C30 C19 C29 C19 C28 C19
FLAT C54 C55 C56 C57 C58 F16 F17 F18 F19 F20 B1 C53
FLAT C47 C52 C51 C50 C49 C48 F15 F14 F13 F12 F11 B1
FLAT C35 C36 C37 C38 C39 C40 F1 F2 F3 F4 F5 B1
FLAT C41 C46 C45 C44 C43 C42 F10 F9 F8 F7 F6 B1

L.S. 20 0 0
PLAN  20
SIZE 0.16 0.23 0.05
FREE Dy1 C24
FREE Dy1 C7
list 4
fmap 2 53
acta
SHEL 100 0.83
OMIT 0 180
OMIT -4 0 2
OMIT -6 0 2
OMIT -4 1 3
OMIT -6 2 1
OMIT -6 -3 2
OMIT -6 0 4
OMIT -4 3 0
OMIT -4 -2 5
OMIT -6 -1 3
OMIT 4 -2 1
OMIT -6 4 0
OMIT -6 1 5
OMIT 7 1 0
OMIT -5 -3 3
OMIT -5 -2 2
OMIT -5 2 0
OMIT 5 1 0
OMIT -3 1 0
OMIT 4 0 0
OMIT -7 1 1
OMIT -4 -1 1
OMIT -3 -4 5
OMIT -4 -5 5
OMIT -5 -1 5
OMIT -9 5 2
OMIT -2 -3 3
OMIT -4 -8 5
OMIT -7 -1 2
OMIT -2 -4 4
OMIT 3 0 1
OMIT -6 -2 3
OMIT -6 -4 2
OMIT 7 -5 4
OMIT -5 -4 5
OMIT 4 2 1
OMIT -4 -1 4
REM <olex2.extras>
REM <HklSrc "%.\\Dy60_HP8_38deg.hkl">
REM </olex2.extras>

WGHT    0.200000
FVAR       0.36885
DY1   4    0.691678    0.844499    0.722752    11.00000    0.07025    0.12324 =
         0.25275    0.07796    0.03200    0.01717
AFIX  56
C1    1    0.570313    0.995407    0.719882    11.00000    0.05349
C2    1    0.509389    0.931177    0.763969    11.00000    0.18150
C3    1    0.450708    0.812735    0.715313    11.00000    0.12767
AFIX  43
H3    2    0.404279    0.751747    0.729521    11.00000   -1.20000
AFIX  55
C4    1    0.475365    0.803764    0.641155    11.00000    0.07130
C5    1    0.549285    0.916662    0.643979    11.00000    0.12561
AFIX  43
H5    2    0.578751    0.935688    0.603266    11.00000   -1.20000
AFIX   0
C6    1    0.660916    1.124237    0.752005    11.00000    0.11603
C7    1    0.774982    1.101156    0.794247    11.00000    0.11879
AFIX  33
H7A   2    0.812402    1.047814    0.758593    11.00000   -1.50000
H7B   2    0.832358    1.177107    0.818787    11.00000   -1.50000
H7C   2    0.750473    1.064323    0.831390    11.00000   -1.50000
AFIX   0
C8    1    0.594754    1.209536    0.805294    11.00000    0.11970
AFIX 137
H8A   2    0.520992    1.213977    0.777372    11.00000   -1.50000
H8B   2    0.646916    1.289335    0.826029    11.00000   -1.50000
H8C   2    0.575236    1.178305    0.845596    11.00000   -1.50000
AFIX   0
C9    1    0.688705    1.163284    0.682128    11.00000    0.10051
AFIX 137
H9A   2    0.689216    1.092713    0.640401    11.00000   -1.50000
H9B   2    0.767039    1.218474    0.694021    11.00000   -1.50000
H9C   2    0.627052    1.202820    0.668734    11.00000   -1.50000
AFIX   0
C10   1    0.476690    0.949558    0.841140    11.00000    0.08930
C11   1    0.592157    1.006212    0.907413    11.00000    0.08247
AFIX 137
H11A  2    0.616198    0.942226    0.923027    11.00000   -1.50000
H11B  2    0.570659    1.063550    0.949650    11.00000   -1.50000
H11C  2    0.658671    1.046745    0.889198    11.00000   -1.50000
AFIX   0
C12   1    0.410130    0.826132    0.853653    11.00000    0.09967
AFIX 137
H12A  2    0.334347    0.836078    0.871342    11.00000   -1.50000
H12B  2    0.461713    0.807837    0.890441    11.00000   -1.50000
H12C  2    0.394513    0.760649    0.806661    11.00000   -1.50000
AFIX   0
C13   1    0.385426    1.040003    0.861660    11.00000    0.14665
AFIX  33
H13A  2    0.367819    1.048167    0.911842    11.00000   -1.50000
H13B  2    0.422955    1.118321    0.859175    11.00000   -1.50000
H13C  2    0.310982    1.007554    0.826222    11.00000   -1.50000
AFIX   0
C14   1    0.419182    0.699181    0.564296    11.00000    0.09575
C15   1    0.517142    0.637138    0.519046    11.00000    0.08676
AFIX  33
H15A  2    0.475620    0.574851    0.473249    11.00000   -1.50000
H15B  2    0.573305    0.697704    0.506904    11.00000   -1.50000
H15C  2    0.561046    0.601780    0.549941    11.00000   -1.50000
AFIX   0
C16   1    0.345300    0.743340    0.503857    11.00000    0.08216
AFIX 137
H16A  2    0.299373    0.799440    0.529510    11.00000   -1.50000
H16B  2    0.290639    0.674208    0.467266    11.00000   -1.50000
H16C  2    0.401788    0.782731    0.478717    11.00000   -1.50000
AFIX   0
C17   1    0.323943    0.586581    0.572740    11.00000    0.14810
AFIX  33
H17A  2    0.294027    0.527154    0.523795    11.00000   -1.50000
H17B  2    0.363966    0.550396    0.604831    11.00000   -1.50000
H17C  2    0.256901    0.614880    0.594640    11.00000   -1.50000
AFIX  56
C21   1    0.861067    0.797502    0.631070    11.00000    0.11083
C20   1    0.918771    0.873966    0.704548    11.00000    0.07976
AFIX  43
H20   2    0.964372    0.953141    0.716863    11.00000   -1.20000
AFIX  55
C19   1    0.894624    0.808313    0.755920    11.00000    0.09080
C18   1    0.821996    0.691274    0.714191    11.00000    0.10380
C22   1    0.801257    0.684593    0.637030    11.00000    0.08777
AFIX  43
H22   2    0.756382    0.617966    0.597363    11.00000   -1.20000
AFIX   0
C23   1    0.744876    0.598851    0.745722    11.00000    0.03713
C24   1    0.651251    0.660773    0.784462    11.00000    0.08715
AFIX 137
H24A  2    0.690830    0.740738    0.817553    11.00000   -1.50000
H24B  2    0.612664    0.613909    0.813337    11.00000   -1.50000
H24C  2    0.590852    0.666965    0.747079    11.00000   -1.50000
AFIX   0
C25   1    0.830760    0.572852    0.802642    11.00000    0.07730
AFIX 137
H25A  2    0.911623    0.584317    0.789967    11.00000   -1.50000
H25B  2    0.803945    0.490389    0.801843    11.00000   -1.50000
H25C  2    0.831258    0.627337    0.852265    11.00000   -1.50000
AFIX   0
C26   1    0.693214    0.484320    0.679580    11.00000    0.07834
AFIX 137
H26A  2    0.649938    0.504181    0.640029    11.00000   -1.50000
H26B  2    0.638330    0.427850    0.695684    11.00000   -1.50000
H26C  2    0.758578    0.448222    0.661038    11.00000   -1.50000
AFIX   0
C27   1    0.960953    0.864778    0.829091    11.00000    0.06067
C28   1    0.896069    0.885506    0.909532    11.00000    0.08415
AFIX 137
H28A  2    0.864967    0.958187    0.919607    11.00000   -1.50000
H28B  2    0.956341    0.893012    0.951287    11.00000   -1.50000
H28C  2    0.830457    0.816961    0.902884    11.00000   -1.50000
AFIX   0
C29   1    1.043231    1.011284    0.862001    11.00000    0.09147
AFIX 137
H29A  2    1.095003    1.025663    0.826299    11.00000   -1.50000
H29B  2    1.092432    1.024944    0.909630    11.00000   -1.50000
H29C  2    0.988605    1.065771    0.868613    11.00000   -1.50000
AFIX   0
C30   1    1.076237    0.815719    0.867258    11.00000    0.17179
AFIX  33
H30A  2    1.107152    0.869245    0.917815    11.00000   -1.50000
H30B  2    1.046120    0.734845    0.868400    11.00000   -1.50000
H30C  2    1.140530    0.815368    0.837110    11.00000   -1.50000
AFIX   0
C31   1    0.884233    0.829516    0.565100    11.00000    0.06598
C32   1    0.814944    0.929181    0.552571    11.00000    0.11373
AFIX  33
H32A  2    0.834119    0.946714    0.507593    11.00000   -1.50000
H32B  2    0.728530    0.898996    0.547286    11.00000   -1.50000
H32C  2    0.840269    1.002118    0.595257    11.00000   -1.50000
AFIX   0
C33   1    0.845989    0.717584    0.489396    11.00000    0.12364
AFIX  33
H33A  2    0.863653    0.744600    0.447235    11.00000   -1.50000
H33B  2    0.890955    0.657009    0.492121    11.00000   -1.50000
H33C  2    0.760186    0.683321    0.482961    11.00000   -1.50000
AFIX   0
C34   1    1.024246    0.884792    0.567022    11.00000    0.10232
AFIX 137
H34A  2    1.058336    0.940219    0.616648    11.00000   -1.50000
H34B  2    1.031821    0.927370    0.530704    11.00000   -1.50000
H34C  2    1.067231    0.820209    0.554877    11.00000   -1.50000
AFIX   0

F1    5    0.775567    0.386486    0.256699    11.00000    0.08355
F2    5    0.935461    0.360538    0.371736    11.00000    0.08125
F3    5    1.109710    0.541670    0.453259    11.00000    0.11582
F4    5    1.158081    0.763345    0.433676    11.00000    0.14454
F5    5    1.004585    0.792284    0.316531    11.00000    0.07784
F6    5    0.843349    0.904709    0.260331    11.00000    0.09257
F7    5    0.733390    1.051286    0.359297    11.00000    0.09138
F8    5    0.580749    0.962889    0.441037    11.00000    0.09338
F9    5    0.523374    0.721583    0.411593    11.00000    0.10459
F10   5    0.621106    0.576362    0.316302    11.00000    0.08743
F11   5    1.054052    0.615649    0.191257    11.00000    0.12311
F12   5    1.124221    0.615239    0.065154    11.00000    0.10311
F13   5    0.991483    0.688947   -0.020056    11.00000    0.18429
F14   5    0.776506    0.754884    0.002578    11.00000    0.09581
F15   5    0.697462    0.743384    0.119761    11.00000    0.09803
F16   5    0.520075    0.597221    0.172091    11.00000    0.09568
F17   5    0.396370    0.444695    0.054093    11.00000    0.14345
F18   5    0.504293    0.283287   -0.017614    11.00000    0.15273
F19   5    0.726758    0.254655    0.006198    11.00000    0.10471
F20   5    0.858253    0.420775    0.119942    11.00000    0.10183
AFIX  66
C35   1    0.883422    0.592973    0.288033    11.00000    0.08423
C40   1    0.979355    0.687411    0.331412    11.00000    0.10885
C39   1    1.057899    0.669594    0.386691    11.00000    0.07288
C38   1    1.040511    0.557340    0.398591    11.00000    0.08399
C37   1    0.944579    0.462901    0.355212    11.00000    0.09718
C36   1    0.866034    0.480716    0.299933    11.00000    0.09806
AFIX  66
C41   1    0.736621    0.737485    0.288154    11.00000    0.06743
C42   1    0.764364    0.862162    0.300553    11.00000    0.07175
C43   1    0.708519    0.937992    0.351869    11.00000    0.08498
C44   1    0.624931    0.889146    0.390787    11.00000    0.07956
C45   1    0.597188    0.764469    0.378388    11.00000    0.10113
C46   1    0.653032    0.688637    0.327072    11.00000    0.09795
AFIX  66
C47   1    0.872695    0.672187    0.154840    11.00000    0.07746
C48   1    0.983937    0.642650    0.141055    11.00000    0.14644
C49   1    1.028955    0.650792    0.075773    11.00000    0.07552
C50   1    0.962733    0.688473    0.024277    11.00000    0.10786
C51   1    0.851491    0.718010    0.038061    11.00000    0.13532
C52   1    0.806471    0.709868    0.103342    11.00000    0.09543
AFIX  66
C53   1    0.704028    0.514014    0.151479    11.00000    0.09850
C58   1    0.750799    0.422250    0.105621    11.00000    0.10380
C57   1    0.677047    0.336454    0.041958    11.00000    0.08048
C56   1    0.556524    0.342422    0.024152    11.00000    0.15245
C55   1    0.509751    0.434186    0.070009    11.00000    0.06326
C54   1    0.583502    0.519982    0.133673    11.00000    0.10176
AFIX   0
B1    3    0.801744    0.640326    0.236124    11.00000    0.15952
HKLF 4


REM  dy60_hp8_38deg_a.res in P-1
REM wR2 = 0.3967, GooF = S = 1.188, Restrained GooF = 1.174 for all data
REM R1 = 0.1524 for 886 Fo > 4sig(Fo) and 0.2501 for all 1834 data
REM 271 parameters refined using 89 restraints

END

WGHT      0.2000      0.0000

REM Highest difference peak  0.568,  deepest hole -1.037,  1-sigma level  0.125
Q1    1   0.7369  0.7067  0.6554  11.00000  0.05    0.57
Q2    1   0.8404  0.4430  0.7484  11.00000  0.05    0.56
Q3    1   0.7551  1.0406  0.7567  11.00000  0.05    0.52
Q4    1   0.8557  0.7457  0.7960  11.00000  0.05    0.51
Q5    1   0.7476  1.0403  0.7393  11.00000  0.05    0.51
Q6    1   0.7736  0.8049  0.7399  11.00000  0.05    0.50
Q7    1   0.6359  0.9819  0.7788  11.00000  0.05    0.46
Q8    1   0.5538  0.7207  0.7223  11.00000  0.05    0.46
Q9    1   1.1743  0.7819  0.8349  11.00000  0.05    0.43
Q10   1   0.6204  0.9600  0.7441  11.00000  0.05    0.43
Q11   1   0.8194  0.9632  0.7221  11.00000  0.05    0.42
Q12   1   0.8192  0.9780  0.7395  11.00000  0.05    0.41
Q13   1   0.9412  0.8308  0.3208  11.00000  0.05    0.41
Q14   1   0.6226  1.2007  0.6310  11.00000  0.05    0.41
Q15   1   0.6269  0.6442  0.6721  11.00000  0.05    0.40
Q16   1   1.0130  0.7200  0.5873  11.00000  0.05    0.40
Q17   1   0.9289  0.8225  0.2973  11.00000  0.05    0.40
Q18   1   0.3964  0.9766  0.8223  11.00000  0.05    0.40
Q19   1   0.6090  1.1838  0.5970  11.00000  0.05    0.39
Q20   1   0.6784  1.0988  0.3841  11.00000  0.05    0.38
;
_shelx_res_checksum              16214
_olex2_submission_special_instructions 'No special instructions were received'
_oxdiff_exptl_absorpt_empirical_details 
;
Empirical correction (ABSPACK) includes:
- Absorption correction using spherical harmonics
- Frame scaling
;
_oxdiff_exptl_absorpt_empirical_full_max 1.630
_oxdiff_exptl_absorpt_empirical_full_min 0.642

# start Validation Reply Form
_vrf_THETM01_dy60_hp8_38deg      
;
PROBLEM: The value of sine(theta_max)/wavelength is less than 0.550
RESPONSE: Due to the shape of the diamond anvil cell, it is impossible to cover
 the full reciprocal space in this crystal system.
The completeness depends both on crystal system and on the exact orientation of
 the crystal within the cell.
;
_vrf_RINTA01_dy60_hp8_38deg      
;
PROBLEM: The value of Rint is greater than 0.18
RESPONSE: : A SC-XRD DAC-experiment carries with it several problems that makes
 the final model lower quality than if coming from an ambient pressure structure
 determination.
These include a) that the experiment is carried out at room-temperature,
b) parasiting scattering from both the gasket and the diamonds,
c) variable intensity on the crystal due to the strong diamond reflections
and d) that not all reciprocal lattice points can be accessed due to the
restrictions of the cell.
;
_vrf_PLAT029_dy60_hp7            
;
PROBLEM: _diffrn_measured_fraction_theta_full value Low .      0.379 Why?  
RESPONSE: Due to the shape of the diamond anvil cell, it is impossible to cover
 the full reciprocal space in this crystal system.
The completeness depends both on crystal system and on the exact orientation of
 the crystal within the cell.
;
_vrf_PLAT201_dy60_hp7            
;
PROBLEM: Isotropic non-H Atoms in Main Residue(s) .......         45 Report
RESPONSE: : A SC-XRD DAC-experiment carries with it several problems that makes
 the final model lower quality than if coming from an ambient pressure structure
 determination.
These include a) that the experiment is carried out at room-temperature,
b) parasiting scattering from both the gasket and the diamonds,
c) variable intensity on the crystal due to the strong diamond reflections
and d) that not all reciprocal lattice points can be accessed due to the
restrictions of the cell.
;
_vrf_PLAT412_dy60_hp7            
;
PROBLEM: Short Intra XH3 .. XHn     H3       ..H12C     .       1.43 Ang.  
RESPONSE: : A SC-XRD DAC-experiment carries with it several problems that makes
 the final model lower quality than if coming from an ambient pressure structure
 determination.
These include a) that the experiment is carried out at room-temperature,
b) parasiting scattering from both the gasket and the diamonds,
c) variable intensity on the crystal due to the strong diamond reflections
and d) that not all reciprocal lattice points can be accessed due to the
restrictions of the cell.
;
_vrf_PLAT020_dy60_hp7            
;
PROBLEM: The Value of Rint is Greater Than 0.12 .........      0.242 Report
RESPONSE: : A SC-XRD DAC-experiment carries with it several problems that makes
 the final model lower quality than if coming from an ambient pressure structure
 determination.
These include a) that the experiment is carried out at room-temperature,
b) parasiting scattering from both the gasket and the diamonds,
c) variable intensity on the crystal due to the strong diamond reflections
and d) that not all reciprocal lattice points can be accessed due to the
restrictions of the cell.
;
_vrf_PLAT084_dy60_hp7            
;
PROBLEM: High wR2 Value (i.e. > 0.25) ...................       0.40 Report
RESPONSE: : A SC-XRD DAC-experiment carries with it several problems that makes
 the final model lower quality than if coming from an ambient pressure structure
 determination.
These include a) that the experiment is carried out at room-temperature,
b) parasiting scattering from both the gasket and the diamonds,
c) variable intensity on the crystal due to the strong diamond reflections
and d) that not all reciprocal lattice points can be accessed due to the
restrictions of the cell.
;
_vrf_PLAT088_dy60_hp7            
;
PROBLEM: Poor Data / Parameter Ratio ....................       6.77 Note  
RESPONSE: : A SC-XRD DAC-experiment carries with it several problems that makes
 the final model lower quality than if coming from an ambient pressure structure
 determination.
These include a) that the experiment is carried out at room-temperature,
b) parasiting scattering from both the gasket and the diamonds,
c) variable intensity on the crystal due to the strong diamond reflections
and d) that not all reciprocal lattice points can be accessed due to the
restrictions of the cell.
;
_vrf_PLAT241_dy60_hp7            
;
PROBLEM: High   'MainMol' Ueq as Compared to Neighbors of        C48 Check 
RESPONSE: : A SC-XRD DAC-experiment carries with it several problems that makes
 the final model lower quality than if coming from an ambient pressure structure
 determination.
These include a) that the experiment is carried out at room-temperature,
b) parasiting scattering from both the gasket and the diamonds,
c) variable intensity on the crystal due to the strong diamond reflections
and d) that not all reciprocal lattice points can be accessed due to the
restrictions of the cell.
;
_vrf_PLAT242_dy60_hp7            
;
PROBLEM: Low    'MainMol' Ueq as Compared to Neighbors of        C47 Check 
RESPONSE: : A SC-XRD DAC-experiment carries with it several problems that makes
 the final model lower quality than if coming from an ambient pressure structure
 determination.
These include a) that the experiment is carried out at room-temperature,
b) parasiting scattering from both the gasket and the diamonds,
c) variable intensity on the crystal due to the strong diamond reflections
and d) that not all reciprocal lattice points can be accessed due to the
restrictions of the cell.
;
_vrf_PLAT342_dy60_hp7            
;
PROBLEM: Low Bond Precision on  C-C Bonds ...............    0.06655 Ang.  
RESPONSE: : A SC-XRD DAC-experiment carries with it several problems that makes
 the final model lower quality than if coming from an ambient pressure structure
 determination.
These include a) that the experiment is carried out at room-temperature,
b) parasiting scattering from both the gasket and the diamonds,
c) variable intensity on the crystal due to the strong diamond reflections
and d) that not all reciprocal lattice points can be accessed due to the
restrictions of the cell.
;
_vrf_PLAT413_dy60_hp7            
;
PROBLEM: Short Inter XH3 .. XHn     H15A     ..H15C     .       1.95 Ang.  
RESPONSE: : A SC-XRD DAC-experiment carries with it several problems that makes
 the final model lower quality than if coming from an ambient pressure structure
 determination.
These include a) that the experiment is carried out at room-temperature,
b) parasiting scattering from both the gasket and the diamonds,
c) variable intensity on the crystal due to the strong diamond reflections
and d) that not all reciprocal lattice points can be accessed due to the
restrictions of the cell.
;
_vrf_PLAT911_dy60_hp7            
;
PROBLEM: Missing FCF Refl Between Thmin & STh/L=    0.500       1818 Report
RESPONSE: : A SC-XRD DAC-experiment carries with it several problems that makes
 the final model lower quality than if coming from an ambient pressure structure
 determination.
These include a) that the experiment is carried out at room-temperature,
b) parasiting scattering from both the gasket and the diamonds,
c) variable intensity on the crystal due to the strong diamond reflections
and d) that not all reciprocal lattice points can be accessed due to the
restrictions of the cell.
;
# end Validation Reply Form
_chemical_properties_physical    
Air-sensitive,Moisture-sensitive,Heat-sensitive,Oxygen-sensitive,Light-sensitive,Photo-sensitive
